# Supplementary material for: Multi-Omics Profiling Identifies Pathways Associated With CD8+ T-Cell Activation in Severe Aplastic Anemia
Source: Front Genet. 2022 Jan 4;12:790990. doi: 10.3389/fgene.2021.790990 (PMC8764265; doi:10.3389/fgene.2021.790990)
Supplement: Supplementary file 1 [file Table2.xlsx]

## Sheet: Proteins
Accession	Description	Abundances (Scaled): F1: Sample, OTHER	Abundances (Scaled): F2: Sample, OTHER	Abundances (Scaled): F3: Sample, AA	Abundances (Scaled): F4: Sample, AA	Abundances (Scaled): F6: Sample, AA	Abundances (Scaled): F7: Sample, AA	Abundances (Scaled): F9: Sample, AA	Abundances (Scaled): F10: Sample, AA	Abundances (Scaled): F12: Sample, AA	Abundances (Scaled): F13: Sample, AA	Abundances (Scaled): F18: Sample, HC	Abundances (Scaled): F19: Sample, HC	Abundances (Scaled): F21: Sample, HC	Abundances (Scaled): F22: Sample, HC	Abundances (Scaled): F23: Sample, HC	Abundances (Scaled): F24: Sample, HC	Abundances (Normalized): F1: Sample, OTHER	Abundances (Normalized): F2: Sample, OTHER	Abundances (Normalized): F3: Sample, AA	Abundances (Normalized): F4: Sample, AA	Abundances (Normalized): F6: Sample, AA	Abundances (Normalized): F7: Sample, AA	Abundances (Normalized): F9: Sample, AA	Abundances (Normalized): F10: Sample, AA	Abundances (Normalized): F12: Sample, AA	Abundances (Normalized): F13: Sample, AA	Abundances (Normalized): F18: Sample, HC	Abundances (Normalized): F19: Sample, HC	Abundances (Normalized): F21: Sample, HC	Abundances (Normalized): F22: Sample, HC	Abundances (Normalized): F23: Sample, HC	Abundances (Normalized): F24: Sample, HC	Abundance: F1: Sample, OTHER	Abundance: F2: Sample, OTHER	Abundance: F3: Sample, AA	Abundance: F4: Sample, AA	Abundance: F6: Sample, AA	Abundance: F7: Sample, AA	Abundance: F9: Sample, AA	Abundance: F10: Sample, AA	Abundance: F12: Sample, AA	Abundance: F13: Sample, AA	Abundance: F18: Sample, HC	Abundance: F19: Sample, HC	Abundance: F21: Sample, HC	Abundance: F22: Sample, HC	Abundance: F23: Sample, HC	Abundance: F24: Sample, HC
Q2TB90	Putative hexokinase HKDC1 OS=Homo sapiens OX=9606 GN=HKDC1 PE=1 SV=3			287.8		271.1	115.3	318.4	225	306.2	76.3									1.09789e+06		1.03409e+06	439905	1.21445e+06	858299	1.16788e+06	290959									573167		533506	191402	1.0601e+06	576519	682495	122260
P11226	Mannose-binding protein C OS=Homo sapiens OX=9606 GN=MBL2 PE=1 SV=2					174	19	224.6	23.1	665	494.3											584461	63758.8	754247	77731.6	2.23379e+06	1.66022e+06											301534	27741.4	658387	52212.3	1.30539e+06	697616
P02741	C-reactive protein OS=Homo sapiens OX=9606 GN=CRP PE=1 SV=1	148.7	144.3	148.9	146.7	105.5	92.6	364.1	378.1	29.8	31.2	3.4	3.4	0.6	1.5	0.5	0.5	4.86878e+07	4.72618e+07	4.87698e+07	4.80445e+07	3.45289e+07	3.03138e+07	1.19236e+08	1.23816e+08	9.76792e+06	1.02221e+07	1.10335e+06	1.12089e+06	209120	500299	164806	157271	1.83444e+07	1.31407e+07	2.5461e+07	2.43849e+07	1.78141e+07	1.31895e+07	1.04082e+08	8.31669e+07	5.70823e+06	4.29528e+06	1.10335e+06	942879	203446	396483	70333.9	52535.6
P0DJI8	Serum amyloid A-1 protein OS=Homo sapiens OX=9606 GN=SAA1 PE=1 SV=1	122.8	102.1	123	132.2	298.8	311	205.2	213.1	31	29.4	13	10.7	2.5	2.6	1.3	1.4	3.29884e+07	2.74474e+07	3.30416e+07	3.55248e+07	8.02979e+07	8.35747e+07	5.51372e+07	5.7281e+07	8.32862e+06	7.90588e+06	3.48396e+06	2.8639e+06	683327	693271	359516	370855	1.24293e+07	7.63149e+06	1.72499e+07	1.80306e+07	4.14271e+07	3.63633e+07	4.81297e+07	3.84756e+07	4.86713e+06	3.32202e+06	3.48396e+06	2.40909e+06	664787	549412	153430	123882
P0DJI9	Serum amyloid A-2 protein OS=Homo sapiens OX=9606 GN=SAA2 PE=1 SV=1	156.9	223.3	327.6	247.4	162.9	177.7	165.3	119.5		1	8	9.3	1				3.57241e+06	5.08271e+06	7.45824e+06	5.63236e+06	3.70826e+06	4.04473e+06	3.763e+06	2.72078e+06		21681	182253	212761	23039.3				1.346e+06	1.4132e+06	3893679	2.8587e+06	1.91316e+06	1.75986e+06	3.28475e+06	1.82755e+06		9110.29	182253	178972	22414.2
Q86UX6	Serine/threonine-protein kinase 32C OS=Homo sapiens OX=9606 GN=STK32C PE=1 SV=1	13.3	85		366.7	279.5	260.2	189.8	99.6	115.1	129.3	6				36.5	19	19723.4	125718		542512	413399	384940	280835	147264	170285	191222	8896.16				53974.4	28083.2	7431.32	34954.6		275352	213280	167487	245143	98916.9	99512.3	80350.7	8896.16				23034.5	9381.02
P00738	Haptoglobin OS=Homo sapiens OX=9606 GN=HP PE=1 SV=1	73.6	74.2	84.6	69.2	328.4	298.9	141.9	141.9	129.3	119.6	28.8	25.6	26.2	23.6	17.7	16.4	1.59815e+07	1.61019e+07	1.83689e+07	1.50319e+07	7.12967e+07	6.48944e+07	3.08132e+07	3.08063e+07	2.80761e+07	2.59542e+07	6.25233e+06	5.5482e+06	5.67699e+06	5.12946e+06	3.85035e+06	3.55478e+06	6.02143e+06	4.47699e+06	9.58976e+06	7.62944e+06	3.67833e+07	2.82355e+07	2.68971e+07	2.06925e+07	1.64073e+07	1.09059e+07	6.25233e+06	4.66709e+06	5.52296e+06	4.06505e+06	1.6432e+06	1.18745e+06
P30566	Adenylosuccinate lyase OS=Homo sapiens OX=9606 GN=ADSL PE=1 SV=2	167.9	146.4	211.4	195	61.4	57	113	106.9	90.5	85.3	132.1	112.1	37.9	36.6	24.7	21.9	4.72682e+07	4.12222e+07	5.95208e+07	5.4889e+07	1.72916e+07	1.60436e+07	3.18031e+07	3.008e+07	2.54636e+07	2.40119e+07	37174872	3.15503e+07	1.06677e+07	1.03114e+07	6.94161e+06	6.16482e+06	17809544	11461416	31073686	27858886	8921060	6980574	27761124	20204710	14880596	10089698	37174872	26539750	10378297	8171710	2.96245e+06	2.05932e+06
P0C0L5	Complement C4-B OS=Homo sapiens OX=9606 GN=C4B PE=1 SV=2	102.7	91.3	110.7	110.8	111.2	127.2	117.1	134.9	157.1	164	89.6	88.9	52	49	50.1	43.6	5.57737e+06	4.95527e+06	6.01097e+06	6.01637e+06	6.03956e+06	6.90509e+06	6.35837e+06	7.32285e+06	8.53032e+06	8.9065e+06	4.86292e+06	4.82487e+06	2.82196e+06	2.65872e+06	2.72012e+06	2.36654e+06	2.10142e+06	1.37777e+06	3.13811e+06	3.05361e+06	3.11592e+06	3.0044e+06	5.55027e+06	4.91875e+06	4.985e+06	3.74248e+06	4.86292e+06	4.05863e+06	2.74539e+06	2.10702e+06	1.16086e+06	790529
P08603	Complement factor H OS=Homo sapiens OX=9606 GN=CFH PE=1 SV=4	103.4	99.9	98.2	99.7	116.5	118.6	131	124.7	155.3	118	82.7	86.2	91.9	88.8	45.5	39.7	9.71585e+06	9.38435e+06	9.22776e+06	9.36343e+06	1.09492e+07	1.11395e+07	1.23027e+07	1.17165e+07	1.45914e+07	1.10829e+07	7.77112e+06	8.09662e+06	8.63054e+06	8.34197e+06	4.27436e+06	3.72515e+06	3.6607e+06	2.60923e+06	4.81748e+06	4.7524e+06	5.64891e+06	4.84678e+06	1.07391e+07	7.86995e+06	8.52698e+06	4.65699e+06	7.77112e+06	6.81079e+06	8.39637e+06	6.61095e+06	1.82416e+06	1.24436e+06
P02748	Complement component C9 OS=Homo sapiens OX=9606 GN=C9 PE=1 SV=2	89.1	110	80.1	91.4	128	153.6	150.2	164.2	111.1	125.5	71.9	85.9	64.2	67.9	49.5	57.3	4.00072e+07	4.93685e+07	3.59576e+07	4.10205e+07	5.74608e+07	6.8955e+07	6.74448e+07	7.37275e+07	4.98785e+07	5.6345e+07	3.22979e+07	3.85502e+07	2.88327e+07	3.04625e+07	2.22076e+07	2.57344e+07	1.50738e+07	1.37264e+07	1.87722e+07	2.08199e+07	2.96451e+07	3.00023e+07	5.88731e+07	4.95227e+07	2.91483e+07	2.3676e+07	3.22979e+07	3.2428e+07	2.80505e+07	2.41413e+07	9.47746e+06	8.59643e+06
Q6KC79	Nipped-B-like protein OS=Homo sapiens OX=9606 GN=NIPBL PE=1 SV=2	131	126.8	96.8	122.7	104.6	112	138.6	138.1	128.7	139.8	56.5	55.2	65.8	68.2	61.2	54.1	1.80299e+06	1.74582e+06	1.33184e+06	1.68899e+06	1.44e+06	1.5418e+06	1.90703e+06	1.90131e+06	1.7711e+06	1.92387e+06	777260	759148	905619	938482	841898	744825	679323	485409	695308	857247	742922	670835	1.66466e+06	1.27711e+06	1.035e+06	808402	777260	638588	881048	743739	359294	248804
P02750	Leucine-rich alpha-2-glycoprotein OS=Homo sapiens OX=9606 GN=LRG1 PE=1 SV=2	133.5	137.6	105.2	128.8	59.2	72.5	190.7	205	105.1	116.2	39.8	38.7	60.9	67	64.2	75.7	9.76978e+07	1.00699e+08	7.70335e+07	9.42873e+07	4.33471e+07	5.30943e+07	1.39569e+08	1.50101e+08	7.69095e+07	8.50753e+07	2.91339e+07	2.83204e+07	4.45807e+07	4.90378e+07	4.69809e+07	5.53853e+07	3.68102e+07	2.79984e+07	4.02165e+07	4.78555e+07	2.23636e+07	2.31013e+07	1.21831e+08	1.00822e+08	4.49448e+07	3.57483e+07	2.91339e+07	2.38229e+07	4.33712e+07	3.88621e+07	2.00499e+07	1.85011e+07
P02042	Hemoglobin subunit delta OS=Homo sapiens OX=9606 GN=HBD PE=1 SV=2	117.8	131.3	129.5	119.5	84.5	90.7	47.7	73.2	27.4	35.6	258.2	381.4	38.3	48.6	9.1	7.3	499349	556335	548714	506337	357961	384412	202141	310210	116081	150674	1.09428e+06	1.61623e+06	162182	205825	38571.5	30878.3	188143	154683	286464	256991	184678	167257	176450	208368	67836.3	63312.9	1.09428e+06	1.35955e+06	157782	163115	16461	10314.7
P01031	Complement C5 OS=Homo sapiens OX=9606 GN=C5 PE=1 SV=4	137.8	142.6	120.4	123.1	129	123.7	113.7	107	101.3	95.1	65.3	70.8	73.4	73.2	64.1	59.4	1.62406e+08	1.68013e+08	1.41928e+08	1.45067e+08	1.52044e+08	1.45822e+08	1.33955e+08	1.26128e+08	1.19334e+08	1.12111e+08	7.69376e+07	8.34154e+07	8.64563e+07	8.62857e+07	7.55286e+07	7.00465e+07	6.11908e+07	4.67145e+07	7.40957e+07	7.36285e+07	7.84425e+07	6.34469e+07	1.1693e+08	8.47198e+07	6.97372e+07	4.71088e+07	7.69376e+07	7.01682e+07	8.41106e+07	6.83807e+07	3.22331e+07	2.33986e+07
A0A075B6I9	Immunoglobulin lambda variable 7-46 OS=Homo sapiens OX=9606 GN=IGLV7-46 PE=3 SV=4	221.1	256.3	173.9	202.2	121.4	129	70.5	64.5	47.9	55.4	58.5	45.6	38.4	39.6	75.4		2.34602e+06	2.71908e+06	1.84467e+06	2.14543e+06	1.28814e+06	1.36889e+06	748382	684149	508456	587857	621050	483638	407029	420412	800402		883923	756013	963034	1.08891e+06	664576	595604	653268	459543	297135	247015	621050	406831	395985	333173	341585
Q71RC2	La-related protein 4 OS=Homo sapiens OX=9606 GN=LARP4 PE=1 SV=3	160.7	131.2	116.3	131.3	109.8	135.2	113.1	120.3	96.2	93.4	79.7	57	75.7	54.5	70.8	54.7	1.49508e+06	1.22023e+06	1.08197e+06	1.2217e+06	1.02145e+06	1.25798e+06	1.05172e+06	1.11921e+06	894913	868817	741781	530445	704452	506572	658865	508564	563310	339272	564859	620073	526985	547348	918056	751775	522974	365074	741781	446205	685339	401454	281182	169883
P00751	Complement factor B OS=Homo sapiens OX=9606 GN=CFB PE=1 SV=2	129.2	117.9	115.6	113.4	110.6	111.3	127.3	125.7	110.5	106.3	75.6	71.9	72	69.9	74	68.8	5.91148e+08	5.39721e+08	5.29032e+08	5.19082e+08	5.06083e+08	5.09309e+08	5.8252e+08	5.75096e+08	5.05755e+08	4.86384e+08	3.46084e+08	3.29038e+08	3.29361e+08	3.2001e+08	3.38881e+08	3.14995e+08	2.2273e+08	1.50064e+08	2.76189e+08	2.6346e+08	2.61097e+08	2.216e+08	5.08486e+08	3.86292e+08	2.95556e+08	2.04377e+08	3.46084e+08	2.76783e+08	3.20425e+08	2.53606e+08	1.44623e+08	1.05222e+08
P02760	Protein AMBP OS=Homo sapiens OX=9606 GN=AMBP PE=1 SV=1	112.1	123.1	135.9	93.1	151.6	112.7	114.7	95.4	138.3	106.7	68	66.7	68	70	73.2	70.4	1.56389e+07	1.71811e+07	1.89713e+07	1.29974e+07	2.11551e+07	1.57284e+07	1.60133e+07	1.33095e+07	1.93008e+07	1.4893e+07	9.49165e+06	9.30639e+06	9.48737e+06	9.76832e+06	1.02158e+07	9.82341e+06	5.89236e+06	4.77703e+06	9.90425e+06	6.59683e+06	10914289	6.84341e+06	1.39782e+07	8.94e+06	1.12791e+07	6.25799e+06	9.49165e+06	7.82843e+06	9.22996e+06	7741313	4359756	3.28146e+06
P15144	Aminopeptidase N OS=Homo sapiens OX=9606 GN=ANPEP PE=1 SV=4	103.8	93.3	148.3	147.4	107.8	99.4	97.2	101.9	93.2	105.8	63.9	57.1	144.3	128.4	61	47.2	109276	98233.7	156086	155172	113489	104643	102354	107239	98094.8	111325	67205.7	60057.6	151866	135111	64185	49666.4	41172.6	27312.9	81487.2	78757.2	58550.9	45530.2	89345.7	72032.1	57325.2	46778.4	67205.7	50519.9	147746	107074	27392	16590.8
Q13822	Ectonucleotide pyrophosphatase/phosphodiesterase family member 2 OS=Homo sapiens OX=9606 GN=ENPP2 PE=1 SV=3	87.7	72.4	79.3	58.3	99.6	88.1	173.5	162.9	161.3	123.7	28.3	35.7	79.9	45.4	144.3	159.7	450054	371163	406967	299034	511140	452060	889975	835696	827380	634415	144948	183077	409674	232761	740111	819449	169570	103198	212463	151775	263707	196691	776866	561337	483509	266579	144948	154003	398559	184461	315855	273732
Q92954	Proteoglycan 4 OS=Homo sapiens OX=9606 GN=PRG4 PE=1 SV=3	129.7	143.5	140.1	124.7	92.1	188.3	102.4	109.4	56.7	58.6	101.6	107.2	66	68.8	59.3	51.7	1.52325e+06	1.6854e+06	1.64518e+06	1.4651e+06	1.08216e+06	2.21153e+06	1.20308e+06	1.28457e+06	665885	688439	1.19334e+06	1.25925e+06	774667	808460	696103	607050	573926	468609	858891	743608	558306	962237	1.05018e+06	862843	389134	289280	1.19334e+06	1.05927e+06	753649	640698	297074	202782
P07360	Complement component C8 gamma chain OS=Homo sapiens OX=9606 GN=C8G PE=1 SV=3	104.2	98.8	83.8	90.3	116.9	134.2	116.3	145	174.1	125.4	37.2	91.1	54.2	75.2	87.5	65.7	2.10461e+06	1.99395e+06	1.69241e+06	1.82248e+06	2.35978e+06	2.70879e+06	2.34908e+06	2.92825e+06	3.51564e+06	2.53187e+06	750648	1.83991e+06	1.09462e+06	1.51935e+06	1.76752e+06	1.32641e+06	792967	554399	883549	924998	1.21745e+06	1.17859e+06	2.05053e+06	1966906	2.05449e+06	1.06388e+06	750648	1.54772e+06	1.06492e+06	1.20408e+06	754321	443080
P07724	Serum albumin OS=Mus musculus OX=10090 GN=Alb PE=1 SV=3	8.8	27.4	329.8	647.3	52.5	101	24.3	58.1	22.1	44	15	35.2	66.5	104.9	16.7	46.4	779314	2.43825e+06	2.93519e+07	5.7607e+07	4.67308e+06	8.98487e+06	2.1601e+06	5.17274e+06	1.96959e+06	3.91898e+06	1.33473e+06	3.13196e+06	5.91855e+06	9.33641e+06	1.48251e+06	4.12875e+06	293627	677930	1.53236e+07	2.92384e+07	2.41093e+06	3.90931e+06	1.88557e+06	3.47453e+06	1.151e+06	1.64674e+06	1.33473e+06	2.63457e+06	5.75797e+06	7.39903e+06	632688	1.37919e+06
P68871	Hemoglobin subunit beta OS=Homo sapiens OX=9606 GN=HBB PE=1 SV=2	136.1	156.6	120.5	125.1	64.2	73.2	82.7	91.1	63.3	67.7	236.7	251.7	42.8	41.9	20.6	25.7	4.35512e+07	5.01087e+07	3.85386e+07	4.00145e+07	2.05285e+07	2.34152e+07	2.64552e+07	2.91434e+07	2.02473e+07	2.16425e+07	7.57232e+07	8.05274e+07	1.37018e+07	1.33935e+07	6.60392e+06	8.21492e+06	1.64091e+07	1.39322e+07	2.01196e+07	2.03093e+07	1.05911e+07	1.01879e+07	2.30929e+07	1.95756e+07	1.18322e+07	9.09411e+06	7.57232e+07	6.77388e+07	1.333e+07	1.06142e+07	2.81834e+06	2.74415e+06
P01009	Alpha-1-antitrypsin OS=Homo sapiens OX=9606 GN=SERPINA1 PE=1 SV=3	118.8	99.7	123.1	107.6	100.6	91.7	128.3	103	118.9	102.9	83.8	78.7	91.7	82.1	87	82.3	5.75549e+08	4.83093e+08	5.96417e+08	5.21678e+08	4.87774e+08	4.44274e+08	6.2165e+08	4.98968e+08	5.76151e+08	4.98462e+08	4.05975e+08	3.81521e+08	4.44387e+08	3.97786e+08	4.21479e+08	3.98986e+08	2.16853e+08	1.34319e+08	3.11368e+08	2.64777e+08	2.51652e+08	1.93303e+08	5.42642e+08	3.35157e+08	3.36694e+08	2.09452e+08	4.05975e+08	3.20932e+08	4.3233e+08	3.15242e+08	1.79873e+08	1.33279e+08
P0C0L4	Complement C4-A OS=Homo sapiens OX=9606 GN=C4A PE=1 SV=2	95.6	99.1	94.4	92.6	122	116	102.6	102.2	128.1	129.5	136.3	122.7	64.9	65.5	63.4	64.9	3.30178e+08	3.42529e+08	3.26282e+08	3.20049e+08	4.21649e+08	4.00842e+08	3.54566e+08	3.53237e+08	4.42623e+08	4.47537e+08	4.7087e+08	4.23794e+08	2.2423e+08	2.26198e+08	2.19063e+08	2.24126e+08	1.24403e+08	9.52369e+07	1.7034e+08	1.62441e+08	2.17536e+08	1.74406e+08	3.09503e+08	2.37269e+08	2.58662e+08	1.88053e+08	4.7087e+08	3.56491e+08	2.18146e+08	1.7926e+08	9.34888e+07	7.48679e+07
P02671	Fibrinogen alpha chain OS=Homo sapiens OX=9606 GN=FGA PE=1 SV=2	131.3	140.1	141.3	132.1	132	114.9	105.4	97.4	94.1	87.5	84.3	80	67.2	65.9	62	64.4	1.14314e+09	1.21995e+09	1.23073e+09	1.15027e+09	1.14962e+09	1.00092e+09	9.18201e+08	8.48283e+08	8.19665e+08	7.62043e+08	7.34155e+08	6.96333e+08	5.84873e+08	5.7359e+08	5.40172e+08	5.60684e+08	4.30708e+08	3.39196e+08	6.42521e+08	5.83817e+08	5.93108e+08	4.35498e+08	8.01504e+08	5.69791e+08	4.79001e+08	3.20208e+08	7.34155e+08	5.85748e+08	5.69004e+08	4.54566e+08	2.30528e+08	1.87293e+08
P00918	Carbonic anhydrase 2 OS=Homo sapiens OX=9606 GN=CA2 PE=1 SV=2	224.9	242.4	193.2	175.8	70.7	85.1	59.7	16.5	85.8	26.7	197.6	80.8	19.1	65	36	20.8	827580	891990	710921	647071	260099	313265	219680	60843.9	315651	98199	727230	297559	70387.9	239127	132448	76586.7	311812	248009	371147	328421	134190	136302	191760	40868.8	184462	41262.9	727230	250303	68478.2	189506	56524.4	25583.4
O14791	Apolipoprotein L1 OS=Homo sapiens OX=9606 GN=APOL1 PE=1 SV=5	74.5	56	79.2	63.2	104.3	94.3	161.1	117.2	147.1	123.3	136.5	135	118.8	97.5	48.8	43.2	2.18495e+06	1.64151e+06	2.32006e+06	1.85324e+06	3.0558e+06	2.7629e+06	4.72278e+06	3.43519e+06	4.31167e+06	3.61324e+06	4.0019e+06	3.95557e+06	3.48246e+06	2.8587e+06	1.4302e+06	1.26595e+06	823238	456406	1.21122e+06	940612	1.57654e+06	1.20214e+06	4.12255e+06	2.30741e+06	2.51968e+06	1.51827e+06	4.0019e+06	3.32739e+06	3.38797e+06	2.2655e+06	610362	422884
O00187	Mannan-binding lectin serine protease 2 OS=Homo sapiens OX=9606 GN=MASP2 PE=1 SV=4	88.8	80.1	95.3	80.9	103.4	113.7	109.3	90.1	122.9	153.4	61.4	62.1	49.8	82	150.2	156.6	394704	356336	423861	359814	459790	505583	485827	400670	546254	682167	273024	276115	221336	364522	667618	696216	148715	99075.8	221283	182624	237214	219979	424082	269129	319223	286644	273024	232265	215331	288881	284917	232567
P01024	Complement C3 OS=Homo sapiens OX=9606 GN=C3 PE=1 SV=2	107.8	110.8	109.2	115.8	122.3	123.5	112.1	117.3	94.2	96.8	80	83.5	87.6	88.9	75	75.2	1.85236e+09	1.90425e+09	1.8764e+09	1.99012e+09	2.10261e+09	2.12304e+09	1.92742e+09	2.01611e+09	1.61946e+09	1.66344e+09	1.37474e+09	1.43559e+09	1.50615e+09	1.52801e+09	1.28916e+09	1.29235e+09	6.97925e+08	5.29459e+08	9.79601e+08	1.01008e+09	1.08478e+09	9.23732e+08	1.68246e+09	1.35422e+09	9.46391e+08	6.98972e+08	1.37474e+09	1.2076e+09	1.46528e+09	1.21093e+09	5.50169e+08	4.31702e+08
P12259	Coagulation factor V OS=Homo sapiens OX=9606 GN=F5 PE=1 SV=4	113.5	88.9	96.9	98.7	116.8	118.7	117.8	113.6	125.6	126	89.5	84.1	80.1	64.7	76.1	89	6.21144e+06	4.86422e+06	5.29948e+06	5.39939e+06	6.38885e+06	6.49325e+06	6.44456e+06	6.21546e+06	6.87125e+06	6.89122e+06	4.89421e+06	4.60195e+06	4.3807e+06	3.53909e+06	4.16403e+06	4.86713e+06	2.34032e+06	1.35245e+06	2.76667e+06	2.74046e+06	3.29613e+06	2.82521e+06	5.6255e+06	4.17492e+06	4.01546e+06	2.89567e+06	4.89421e+06	3.87111e+06	4.26184e+06	2.8047e+06	1.77707e+06	1.62584e+06
P78417	Glutathione S-transferase omega-1 OS=Homo sapiens OX=9606 GN=GSTO1 PE=1 SV=2	193.5	251.6		272							337.4	321.9	119	104.6			121819	158400		171239							212362	202602	74896.4	65831.7			45898.5	44041.5		86912.1							212362	170427	72864.3	52171.1
P49908	Selenoprotein P OS=Homo sapiens OX=9606 GN=SELENOP PE=1 SV=3	110.8	94.6					140.6	148.4	163.7	149.1	104.3	91.2	112.6	59.7	237.5	187.5	71064.3	60646.1					90183.9	95197.4	105023	95606.7	66891.6	58492.5	72242.7	38309.8	152314	120230	26775.3	16862.1					78722.2	63944	61373.9	40173.6	66891.6	49203.3	70282.7	30360.2	65002.5	40162
P69905	Hemoglobin subunit alpha OS=Homo sapiens OX=9606 GN=HBA1 PE=1 SV=2	142.6	140.5	113.2	125.7	59.5	69.6	64.6	64.8	67.2	74.1	255.3	276	41.3	49.3	27	29.3	6.01583e+07	5.92972e+07	4.77761e+07	5.30324e+07	2.51155e+07	2.9346e+07	2.72536e+07	2.73454e+07	2.83525e+07	3.12427e+07	1.07696e+08	1.16433e+08	1.74422e+07	2.07896e+07	1.14001e+07	1.23684e+07	2.26662e+07	1.6487e+07	2.49422e+07	2.69165e+07	1.29576e+07	1.27684e+07	2.37898e+07	1.83679e+07	1.65688e+07	1.31281e+07	1.07696e+08	9.7942e+07	1.6969e+07	1.64756e+07	4.8652e+06	4.1316e+06
P02679	Fibrinogen gamma chain OS=Homo sapiens OX=9606 GN=FGG PE=1 SV=3	148.8	151.3	136.6	146.4	103.2	114.6	87.3	94.4	100.7	102	88.6	87.9	74.7	73.8	45.7	44	3.74012e+08	3.80181e+08	3.43315e+08	3.67954e+08	2.59371e+08	2.88014e+08	2.19491e+08	2.37187e+08	2.53114e+08	2.56504e+08	2.22643e+08	2.21017e+08	1.87884e+08	1.85573e+08	1.14956e+08	1.10478e+08	1.40919e+08	1.05706e+08	1.79232e+08	1.86755e+08	1.33814e+08	1.25315e+08	1.91595e+08	1.59318e+08	1.47916e+08	1.07782e+08	2.22643e+08	1.85917e+08	1.82787e+08	1.47065e+08	4.90595e+07	3.69046e+07
P02675	Fibrinogen beta chain OS=Homo sapiens OX=9606 GN=FGB PE=1 SV=2	100.6	98.3	126	129.6	135.4	125.9	100.2	118.3	84.2	77.1	106.3	133.7	77.2	83.2	52.6	51.5	2.45574e+08	2.40066e+08	3.07517e+08	3.16421e+08	3.30588e+08	3.07376e+08	2.44765e+08	2.88849e+08	2.05542e+08	1.88134e+08	2.59537e+08	3.26494e+08	1.88391e+08	2.03025e+08	1.284e+08	1.2582e+08	9.25264e+07	6.6748e+07	1.60543e+08	1.60599e+08	1.70557e+08	1.33739e+08	2.13657e+08	1.9402e+08	1.20116e+08	7.90532e+07	2.59537e+08	2.74643e+08	1.83279e+08	1.60895e+08	5.47968e+07	4.20295e+07
P07357	Complement component C8 alpha chain OS=Homo sapiens OX=9606 GN=C8A PE=1 SV=2	95.5	96.6	107.2	87.9	123.5	101.1	118.3	100.1	138.5	103.9	85.3	75.6	93.6	80.1	97.8	95	4.47341e+07	4.524e+07	5.02062e+07	4.11999e+07	5.78621e+07	4.73523e+07	5.54402e+07	4.68699e+07	6.48651e+07	4.86563e+07	3.9978e+07	3.54268e+07	4.38626e+07	3.75037e+07	4.58217e+07	4.45055e+07	1.68548e+07	1.25785e+07	2.62109e+07	2.0911e+07	2.98521e+07	2.0603e+07	4.83941e+07	3.14825e+07	3.79063e+07	2.04452e+07	3.9978e+07	2.98007e+07	4.26725e+07	2.97214e+07	1.95552e+07	1.48668e+07
P05062	Fructose-bisphosphate aldolase B OS=Homo sapiens OX=9606 GN=ALDOB PE=1 SV=2	142.5	92.3	119	117.8	157.1	170.7	62.1	61.5	85	91.4	94.8	84.1	89.1	94.5	74.2	63.9	410675	265945	343025	339495	452933	491931	179081	177399	244935	263409	273338	242503	256937	272303	213746	184276	154733	73943.4	179081	172310	233677	214039	156321	119158	143137	110684	273338	203991	249966	215798	91219.9	61556.5
P06681	Complement C2 OS=Homo sapiens OX=9606 GN=C2 PE=1 SV=2	115.1	91.4	86.1	90.9	110.3	99.6	119	116.8	103.3	102	110.4	106.6	109.5	92.6	65.2	81.1	8.94735e+06	7.10991e+06	6.6948e+06	7.06361e+06	8.57541e+06	7.74601e+06	9.25334e+06	9.08328e+06	8.03283e+06	7.92997e+06	8.58633e+06	8.28661e+06	8.51411e+06	7.19959e+06	5.06755e+06	6.30623e+06	3.37115e+06	1.97684e+06	3.49512e+06	3.58513e+06	4.42421e+06	3.37028e+06	8.07731e+06	6.10123e+06	4.69427e+06	3.33215e+06	8.58633e+06	6.97061e+06	8.2831e+06	5.70562e+06	2.16266e+06	2.10656e+06
P15169	Carboxypeptidase N catalytic chain OS=Homo sapiens OX=9606 GN=CPN1 PE=1 SV=1	97.3	89.9	86.9	96.8	81.6	92.9	116.7	126.1	101.2	104.9	87.5	96	112.3	94.1	119.1	96.7	7.44316e+06	6.87915e+06	6.64851e+06	7.40409e+06	6.2416e+06	7.10825e+06	8.92526e+06	9.64796e+06	7.74473e+06	8.02604e+06	6.69408e+06	7.34194e+06	8.59438e+06	7.1985e+06	9.11188e+06	7.39569e+06	2.80441e+06	1.91268e+06	3.47095e+06	3.75794e+06	3.22015e+06	3.09279e+06	7.79093e+06	6.48053e+06	4.52591e+06	3.37251e+06	6.69408e+06	6175964	8.3612e+06	5.70475e+06	3.88865e+06	2.47049e+06
P00742	Coagulation factor X OS=Homo sapiens OX=9606 GN=F10 PE=1 SV=2	100.3	63.3	75.8	63.3	99.2	87	67.3	67.4	59.4	62.6	224.8	207.7	78.2	85	114.4	144.4	234107	147769	177086	147715	231632	203137	157154	157386	138622	146199	524791	484969	182663	198408	267057	337270	88205.8	41085.6	92450.5	74972.9	119503	88384.9	137181	105716	81008.7	61432.1	524791	407950	177707	157236	113971	112663
Q01973	Inactive tyrosine-protein kinase transmembrane receptor ROR1 OS=Homo sapiens OX=9606 GN=ROR1 PE=1 SV=2	88.1	121.1	124.7	120.4	136.1	145.5	80.1	79.7	91	75.3	93.4	89.3	153.8	126.6	37.4	37.5	610040	838507	863152	833374	941829	1.0073e+06	554374	551954	629900	521333	646299	617883	1.06447e+06	876060	259128	259261	229849	233139	450621	422979	485907	438277	483918	370747	368105	219062	646299	519757	1.03559e+06	694270	110587	86604.7
P05546	Heparin cofactor 2 OS=Homo sapiens OX=9606 GN=SERPIND1 PE=1 SV=3	104.8	125.5	93.9	84.9	109.6	131.2	90.5	102.2	108.1	118.6	88	81	92.2	85.3	87.7	96.6	8.40865e+07	1.00667e+08	7.536e+07	6.81132e+07	8.79179e+07	1.05252e+08	7.25827e+07	8.19748e+07	8.67496e+07	9.5181e+07	7.05875e+07	6.49886e+07	7.40084e+07	6.84682e+07	7.03466e+07	7.74902e+07	3.16818e+07	2.79895e+07	3.93428e+07	3.45708e+07	4.53585e+07	4.5795e+07	6.3358e+07	5.50624e+07	5.06953e+07	3.99947e+07	7.05875e+07	5.46677e+07	7.20004e+07	5.42605e+07	3.00216e+07	2.58852e+07
O75636	Ficolin-3 OS=Homo sapiens OX=9606 GN=FCN3 PE=1 SV=2	101.1	124.6	134.6	97.8	135.5	105.4	100.5	93.5	95.4	85.8	98.4	107.3	85.1	84.9	74	76.2	4.15226e+06	5.11967e+06	5.52721e+06	4.01695e+06	5.56468e+06	4.33136e+06	4.12684e+06	3.84062e+06	3.91902e+06	3.52574e+06	4.04325e+06	4.40582e+06	3.49513e+06	3.48566e+06	3.03782e+06	3.1311e+06	1.56447e+06	1.42347e+06	2.88556e+06	2.0388e+06	2.87092e+06	1.88457e+06	3.60235e+06	2.57974e+06	2.29022e+06	1.4815e+06	4.04325e+06	3.70613e+06	3.4003e+06	2.76236e+06	1.29644e+06	1.04593e+06
P10166	Protein L-Myc OS=Mus musculus OX=10090 GN=Mycl PE=2 SV=1	155.7	147	118.1	93.6	202.1	177.1	106.3	98.8	59.6		77.1	51.2	177.1	136.3			314092	296527	238290	188879	407865	357307	214492	199432	120188		155568	103403	357398	274920			118342	82446.4	124402	95865.5	210425	155464	187232	133958	70236.1		155568	86981.3	347702	217872
P05155	Plasma protease C1 inhibitor OS=Homo sapiens OX=9606 GN=SERPING1 PE=1 SV=2	96.1	88.5	99.1	111.3	109.4	123.9	115.3	116.4	112.1	104.8	67.2	68.6	89	82.5	110.9	104.8	4.93386e+07	4.54223e+07	5.08908e+07	5.71467e+07	5.6165e+07	6.36332e+07	5.91873e+07	5.9775e+07	5.75482e+07	5.38162e+07	3.45153e+07	3.52261e+07	4.56804e+07	4.23447e+07	5.69547e+07	5.37827e+07	1.85896e+07	1.26292e+07	2.65683e+07	2.90048e+07	2.89765e+07	2.76868e+07	5.1665e+07	4.01508e+07	3.36303e+07	2.26134e+07	3.45153e+07	2.96318e+07	4.4441e+07	3.35579e+07	2.43064e+07	1.79658e+07
P08185	Corticosteroid-binding globulin OS=Homo sapiens OX=9606 GN=SERPINA6 PE=1 SV=1	94.7	95.8	137.7	142.2	55.3	56.9	68.3	72	138.1	171.7	71.6	66.4	110.6	112.5	110	96.2	9.01732e+06	9.12348e+06	1.31118e+07	1.35481e+07	5.26774e+06	5.41662e+06	6.50596e+06	6.86094e+06	1.31534e+07	1.63495e+07	6821215	6.32716e+06	1.05316e+07	1.07147e+07	1.04787e+07	9.16658e+06	3.39751e+06	2.53669e+06	6.84518e+06	6.87632e+06	2.71772e+06	2.35677e+06	5.6791e+06	4.60849e+06	7.68664e+06	6.87001e+06	6821215	5.32234e+06	1.02459e+07	8.49134e+06	4.47195e+06	3.06205e+06
P0DOX5	Immunoglobulin gamma-1 heavy chain OS=Homo sapiens OX=9606 PE=1 SV=2	55	72.8	70.2	47	111.9	75.9	170.5	158.1	151.2	155.6	114.8	113.6	94.2	103.3	53.7	52.2	410442	543368	524043	350798	834926	566236	1.27163e+06	1.17958e+06	1.12812e+06	1.16066e+06	856516	847617	702537	770323	400395	389413	154645	151078	273584	178047	430754	246369	1.11002e+06	792321	659257	487707	856516	713006	683476	610475	170875	130081
P20742	Pregnancy zone protein OS=Homo sapiens OX=9606 GN=PZP PE=1 SV=4	73.1	114	61.4	79.9			35.4	43.7	402	425.9	41	52.5	59.7	74.5	53.5	83.4	129407	201990	108787	141609			62754	77446.2	712078	754460	72693.1	93021.6	105732	131912	94767.1	147696	48757.4	56161.3	56793.7	71873.7			54778.4	52020.6	416128	317021	72693.1	78248.8	102863	104539	40443.5	49337.2
P00747	Plasminogen OS=Homo sapiens OX=9606 GN=PLG PE=1 SV=2	100.7	112.6	98.1	108.7	93.5	109.8	76.8	80.1	121.4	129.3	100.5	91.4	101.4	106.4	85.7	83.5	3.44126e+07	3.84478e+07	3.35156e+07	3.71433e+07	3.19285e+07	3.75156e+07	2.62479e+07	2.73766e+07	4.14606e+07	4.41646e+07	3.43242e+07	3.12239e+07	3.465e+07	3.63563e+07	2.92721e+07	2.85291e+07	1.29658e+07	1.069e+07	1.74973e+07	1.88521e+07	1.64725e+07	1.6323e+07	2.2912e+07	1.83888e+07	2.4229e+07	1.85578e+07	3.43242e+07	2.62652e+07	3.37099e+07	2.88121e+07	1.24924e+07	9.52998e+06
P04004	Vitronectin OS=Homo sapiens OX=9606 GN=VTN PE=1 SV=1	107.7	96.8	96.3	95.2	109.1	113	96.9	104.5	97.3	96.7	92.1	93.9	98.8	110.1	100.1	91.4	3.02434e+08	2.71859e+08	2.70566e+08	2.6744e+08	3.06409e+08	3.17377e+08	2.72334e+08	2.93574e+08	2.7345e+08	2.71751e+08	2.58671e+08	2.63852e+08	2.77404e+08	3.09285e+08	2.81335e+08	2.56872e+08	1.1395e+08	7.55876e+07	1.41253e+08	1.35739e+08	1.58082e+08	1.38091e+08	2.37723e+08	1.97193e+08	1.598e+08	1.14189e+08	2.58671e+08	2.21949e+08	2.69878e+08	2.45106e+08	1.20064e+08	8.58068e+07
P35908	Keratin, type II cytoskeletal 2 epidermal OS=Homo sapiens OX=9606 GN=KRT2 PE=1 SV=2	123.2	133.7	108.3	118	45.4	49.5	53.9	58	38.5	43.6	42.1	40	32.1	31.4	340.7	341.5	4.0057e+06	4.34778e+06	3.52204e+06	3.8366e+06	1.47653e+06	1.61065e+06	1.75233e+06	1.88637e+06	1.25208e+06	1.41918e+06	1.36876e+06	1.30082e+06	1.04296e+06	1.02088e+06	1.10763e+07	1.11053e+07	1.50925e+06	1.20886e+06	1.83873e+06	1.94726e+06	761771	700791	1.52963e+06	1.26707e+06	731696	596334	1.36876e+06	1.09424e+06	1.01466e+06	809039	4.727e+06	3.70966e+06
P04114	Apolipoprotein B-100 OS=Homo sapiens OX=9606 GN=APOB PE=1 SV=2	100.8	98.9	96.3	93	85.6	87.1	106.5	107.1	114.4	110.1	106.6	105.3	89.1	89.3	104.9	105	2.81533e+08	2.76233e+08	2.69061e+08	2.59586e+08	2.39152e+08	2.4322e+08	2.97516e+08	2.99111e+08	3.19478e+08	3.07454e+08	2.97686e+08	2.93962e+08	2.48898e+08	2.49435e+08	2.9289e+08	2.93128e+08	1.06075e+08	7.68038e+07	1.40467e+08	1.31753e+08	1.23383e+08	1.05825e+08	2.59704e+08	2.00913e+08	1.86698e+08	1.29191e+08	2.97686e+08	2.47278e+08	2.42145e+08	1.97675e+08	1.24996e+08	9.79178e+07
P25311	Zinc-alpha-2-glycoprotein OS=Homo sapiens OX=9606 GN=AZGP1 PE=1 SV=2	97.1	82.4	65.2	88.5	93.2	125.6	99	99.1	142.8	138.1	63.5	53.3	109.1	114	107.3	121.8	470026	398877	315639	428356	451065	608121	479442	479707	691280	668322	307614	258030	528042	551758	519614	589861	177095	110904	164784	217412	232713	264593	418509	322219	403974	280827	307614	217052	513716	437264	221754	197040
P02747	Complement C1q subcomponent subunit C OS=Homo sapiens OX=9606 GN=C1QC PE=1 SV=3	94.4	88.3	79.6	72.6	117.7	123.4	145.9	147.2	82.9	89.1	111.1	94.9	86.8	81.4	93.5	91.3	1.10005e+07	1.02816e+07	9.26845e+06	8.45169e+06	1.37131e+07	1.4374e+07	1.69993e+07	1.71455e+07	9.66035e+06	1.03744e+07	1.29369e+07	1.10533e+07	1.01078e+07	9.48638e+06	1.08855e+07	1.06307e+07	4.14471e+06	2.85871e+06	4.83873e+06	4.28965e+06	7.07482e+06	6.25411e+06	1.48388e+07	1.15166e+07	5.64537e+06	4.35927e+06	1.29369e+07	9.29792e+06	9.83356e+06	7.51788e+06	4.64559e+06	3.55111e+06
P01019	Angiotensinogen OS=Homo sapiens OX=9606 GN=AGT PE=1 SV=1	120.6	132.1	105.8	109.4	91.8	88.1	77.5	95.1	195.2	176.5	59.3	59	63.8	70.1	65.1	90.7	1.58167e+07	1.73203e+07	1.38703e+07	1.43417e+07	1.20337e+07	1.15498e+07	1.01629e+07	1.24615e+07	2.55882e+07	2.31353e+07	7.76898e+06	7.73252e+06	8.36216e+06	9.19212e+06	8.53152e+06	1.18948e+07	5.95935e+06	4.81574e+06	7.24117e+06	7.27911e+06	6.20838e+06	5.0253e+06	8.87124e+06	8.37037e+06	1.49534e+07	9.72138e+06	7.76898e+06	6.50451e+06	8.13528e+06	7284682	3.64097e+06	3.97338e+06
P00450	Ceruloplasmin OS=Homo sapiens OX=9606 GN=CP PE=1 SV=1	98	90.3	83.7	96	92.5	107.9	81.3	87.1	119.9	118.4	97.9	108.5	100.7	105	103.3	109.3	1.78125e+08	1.64214e+08	1.52085e+08	1.74459e+08	1.68124e+08	1.96164e+08	1.47821e+08	1.58254e+08	2.18001e+08	2.15187e+08	1.78e+08	1.9724e+08	1.8312e+08	1.90888e+08	1.87839e+08	1.98652e+08	6.71132e+07	4.56582e+07	7.93981e+07	8.85464e+07	8.67381e+07	8.5351e+07	1.29034e+08	1.06299e+08	1.27396e+08	9.04209e+07	1.78e+08	1.65916e+08	1.78151e+08	1.51277e+08	8.01634e+07	6.63587e+07
P24593	Insulin-like growth factor-binding protein 5 OS=Homo sapiens OX=9606 GN=IGFBP5 PE=1 SV=1	115.6	107.3	104.9	121.3	110.5	136.3	100.2	108.6	63.8	63.5	60.1	54.8	106	88.5	125.9	132.6	489287	454008	443677	513178	467687	576883	423905	459494	269867	268590	254404	231931	448585	374663	532798	561261	184352	126232	231628	260463	241288	251001	370030	308642	157706	112860	254404	195098	436414	296917	227381	187486
Q06033	Inter-alpha-trypsin inhibitor heavy chain H3 OS=Homo sapiens OX=9606 GN=ITIH3 PE=1 SV=2	98	106.9	106	99.2	92.7	84.8	142.8	142.9	70.3	72.1	94.8	94.6	99.4	103.5	94.3	97.6	2.63888e+07	2.88116e+07	2.85483e+07	2.6731e+07	2.4977e+07	2.28513e+07	3.84654e+07	3.84976e+07	1.89365e+07	1.94326e+07	2.55516e+07	2.549e+07	2.67867e+07	2.78744e+07	2.54016e+07	2.62932e+07	9.94268e+06	8.01078e+06	1.4904e+07	1.35673e+07	1.28861e+07	9.9426e+06	3.35768e+07	2.58588e+07	1.10662e+07	8.16553e+06	2.55516e+07	2.14419e+07	2.606e+07	2.20902e+07	1.08406e+07	8.7831e+06
P0DOY2	Immunoglobulin lambda constant 2 OS=Homo sapiens OX=9606 GN=IGLC2 PE=1 SV=1	50.9	37.8	57.8	60.3	72.8	64.7	168.6	136.1	163.5	166.9	163.7	147.1	134.6	99	51.6	24.6	227199	168769	258315	269369	325244	289027	752951	607572	729903	745117	730853	656724	600899	442060	230525	109954	85603.2	46924.6	134857	136718	167799	125756	657257	408106	426545	313095	730853	552430	584595	350329	98380.6	36729.6
P02749	Beta-2-glycoprotein 1 OS=Homo sapiens OX=9606 GN=APOH PE=1 SV=3	96.4	79.5	125.7	115.4	71.4	73.8	74.9	77	122.7	93.8	94.8	72.8	105.6	86.1	173.1	136.9	1.41054e+06	1.16331e+06	1.83816e+06	1.68756e+06	1.0444e+06	1.08006e+06	1.09515e+06	1.12587e+06	1.79486e+06	1.37209e+06	1.38645e+06	1.06437e+06	1.54455e+06	1.25902e+06	2.53144e+06	2.00256e+06	531458	323447	959640	856522	538827	469932	955968	756243	1.04889e+06	576548	1.38645e+06	895336	1.50264e+06	997764	1.08033e+06	668943
P08571	Monocyte differentiation antigen CD14 OS=Homo sapiens OX=9606 GN=CD14 PE=1 SV=2	115.4	104.8	138.4	156.3	52.4	61.7	113.2	111.6	100.2	64.1	52.5	69.6	94.5	97	156.7	111.7	268590	244039	322121	363872	121984	143563	263597	259831	233314	149181	122136	161950	219963	225712	364754	260035	101198	67852.7	168168	184683	62934	62464.1	230096	174528	136345	62685.3	122136	136231	213995	178875	155665	86863.3
P01011	Alpha-1-antichymotrypsin OS=Homo sapiens OX=9606 GN=SERPINA3 PE=1 SV=2	135.4	127.5	113.3	115.3	114	124.1	151	145	99.3	99.9	53	47.7	66.7	71.4	72.7	63.7	2.83735e+08	2.67054e+08	2.37339e+08	2.41517e+08	2.38813e+08	2.59937e+08	3.16382e+08	3.03668e+08	2.08093e+08	2.09352e+08	1.1094e+08	9.98818e+07	1.39677e+08	1.49548e+08	1.52292e+08	1.33503e+08	1.06905e+08	7.42519e+07	1.23906e+08	1.22582e+08	1.23208e+08	1.13098e+08	2.76172e+08	2.03973e+08	1.21607e+08	8.7969e+07	1.1094e+08	8.40195e+07	1.35887e+08	1.18516e+08	6.49931e+07	4.45959e+07
P02790	Hemopexin OS=Homo sapiens OX=9606 GN=HPX PE=1 SV=2	87.7	105	76.1	82.3	93.7	101.7	83.2	96.2	112.6	131.2	77.5	88.3	111.6	135.4	96	121.4	2.19993e+08	2.63251e+08	1.90762e+08	2.0648e+08	2.34935e+08	2.54971e+08	2.08702e+08	2.41389e+08	2.82494e+08	3.29009e+08	1.94342e+08	2.21538e+08	2.79881e+08	3.39613e+08	2.40775e+08	3.04582e+08	8.28882e+07	7.31943e+07	9.95898e+07	1.04799e+08	1.21207e+08	1.10938e+08	1.82178e+08	1.62141e+08	1.65085e+08	1.38248e+08	1.94342e+08	1.86356e+08	2.72287e+08	2.6914e+08	1.02755e+08	1.01744e+08
P36955	Pigment epithelium-derived factor OS=Homo sapiens OX=9606 GN=SERPINF1 PE=1 SV=4	109.5	124.7	94.1	104.1	94.5	107.8	87.2	94.9	100.2	107	80	84.4	97.5	90.6	110.9	112.6	6.90803e+07	7.87136e+07	5.93914e+07	6.57187e+07	5.96171e+07	6.80453e+07	5.50171e+07	5.98882e+07	6.32197e+07	6.75436e+07	5.05039e+07	5.3237e+07	6.15294e+07	5.71662e+07	6.99658e+07	7.10486e+07	2.60278e+07	2.18855e+07	3.10061e+07	3.33555e+07	3.07575e+07	2.96064e+07	4.80248e+07	4.02268e+07	3.69447e+07	2.83816e+07	5.05039e+07	4.47824e+07	5.98599e+07	4.53038e+07	2.98591e+07	2.37334e+07
P01029	Complement C4-B OS=Mus musculus OX=10090 GN=C4b PE=1 SV=3	128.7	130.8	196.8	130.6	65.7	59.9	87.9	87.6	79.1	79	69.7	55.8	145	119.9	85.7	77.7	1.44286e+07	1.4662e+07	2.20594e+07	1.46402e+07	7.36406e+06	6.71762e+06	9.84815e+06	9.81641e+06	8.86914e+06	8.85165e+06	7.81509e+06	6.25251e+06	1.62495e+07	1.34353e+07	9.6096e+06	8.70363e+06	5.43633e+06	4.07664e+06	1.15164e+07	7.4306e+06	3.79926e+06	2.92283e+06	8.59652e+06	6.59367e+06	5.183e+06	3.71943e+06	7.81509e+06	5.25955e+06	1.58086e+07	1.06474e+07	4.10106e+06	2.9074e+06
Q16610	Extracellular matrix protein 1 OS=Homo sapiens OX=9606 GN=ECM1 PE=1 SV=2					313.6						385.4	271	305.2	324.7							447081						549354	386331	435103	462807							230658						549354	324978	423298	366770
P02751	Fibronectin OS=Homo sapiens OX=9606 GN=FN1 PE=1 SV=4	126.7	135.9	120.1	142	110.1	124.6	50.7	56.5	56.1	64.5	72.6	73.7	66.3	52.2	171.7	176.3	1.60794e+07	1.72461e+07	1.52409e+07	1.80166e+07	1.39676e+07	1.58084e+07	6.43423e+06	7.16953e+06	7.12313e+06	8.19e+06	9.21357e+06	9.35656e+06	8.41774e+06	6.62813e+06	2.17867e+07	2.2373e+07	6.05832e+06	4.79511e+06	7.95675e+06	9.14431e+06	7.20614e+06	6.87824e+06	5.61649e+06	4.81577e+06	4.16265e+06	3.44141e+06	9.21357e+06	7.87064e+06	8.18935e+06	5.25274e+06	9.29786e+06	7.47356e+06
P80108	Phosphatidylinositol-glycan-specific phospholipase D OS=Homo sapiens OX=9606 GN=GPLD1 PE=1 SV=3	126.3	114.1	94.2	107.2	95.6	117.8	56.2	62	129.8	137.9	82.6	37.4	101.3	89.9	134.3	113.4	4.68973e+06	4.23763e+06	3.50052e+06	3.98203e+06	3.55251e+06	4.37635e+06	2.08827e+06	2.30408e+06	4.82249e+06	5.12114e+06	3.06925e+06	1.38771e+06	3.76343e+06	3.33804e+06	4.98687e+06	4.21063e+06	1.76698e+06	1.17823e+06	1.8275e+06	2.02108e+06	1.83281e+06	1.90415e+06	1.82286e+06	1.54765e+06	2.8182e+06	2.15188e+06	3.06925e+06	1.16733e+06	3.66132e+06	2.64537e+06	2.12823e+06	1.40654e+06
P17936	Insulin-like growth factor-binding protein 3 OS=Homo sapiens OX=9606 GN=IGFBP3 PE=1 SV=2	81.3	95.3	104.5	68.2	180.8	122.5	78.5	68	92.5	69.9	98.3	79.9	112.6	143.9	89.6	114.3	6.22033e+06	7.29468e+06	7.99787e+06	5.21518e+06	1.3833e+07	9.37321e+06	6.00366e+06	5.20054e+06	7.07831e+06	5.35104e+06	7.51902e+06	6.11055e+06	8.61458e+06	1.10076e+07	6.85145e+06	8.74173e+06	2.34367e+06	2.02821e+06	4.1754e+06	2.64696e+06	7.13669e+06	4.07828e+06	5.24064e+06	3.4932e+06	4.13647e+06	2.24849e+06	7.51902e+06	5.14013e+06	8.38085e+06	8.72343e+06	2.92397e+06	2.92013e+06
P00915	Carbonic anhydrase 1 OS=Homo sapiens OX=9606 GN=CA1 PE=1 SV=2	120	168.1	164.3	120.3	60.1	55.4	52.1	41.4	65	49.4	159.3	300.7	47.4	97.9	49.8	48.9	1.89966e+06	2.66092e+06	2.60117e+06	1.90524e+06	951210	876763	825564	654852	1.02871e+06	782152	2.52298e+06	4.76182e+06	750330	1.55046e+06	788272	774225	715747	739843	1.35798e+06	967005	490746	381479	720641	439863	601164	328658	2.52298e+06	4.00559e+06	729972	1.22873e+06	336409	258626
Q13201	Multimerin-1 OS=Homo sapiens OX=9606 GN=MMRN1 PE=1 SV=3		41.9	72.5	56.2	149.7	131.6	179.1	152.9			140.8	204.9	153.9	82.9	121.1	112.6		40775	70562.3	54700.5	145652	128064	174239	148736			136981	199363	149714	80658.6	117815	109600		11337.1	36838.1	27763.2	75144.8	55720.7	152095	99905.9			136981	167702	145652	63921.3	50279.4	36611.3
P22792	Carboxypeptidase N subunit 2 OS=Homo sapiens OX=9606 GN=CPN2 PE=1 SV=3	82.9	78.3	95.7	84.4	120.9	117.9	98	116.1	100.1	101.8	116	131.4	112.9	127.4	56	60.1	1.92501e+06	1.81775e+06	2.22167e+06	1.95935e+06	2.80672e+06	2.73571e+06	2.27403e+06	2.69419e+06	2.3226e+06	2.36274e+06	2.69221e+06	3.05035e+06	2.6212e+06	2.95688e+06	1.30044e+06	1.39564e+06	725299	505408	1.15986e+06	994465	1.44804e+06	1.1903e+06	1.98501e+06	1.80969e+06	1.35729e+06	992816	2.69221e+06	2.56592e+06	2.55008e+06	2.3433e+06	554986	466207
P07225	Vitamin K-dependent protein S OS=Homo sapiens OX=9606 GN=PROS1 PE=1 SV=1	115.4	98	83.9	94.7	130.8	142.3	80	88.5	83.7	88	96.6	97.8	103.8	93.8	103	99.8	1.20813e+07	1.02539e+07	8.7789e+06	9.91068e+06	1.36886e+07	1.48924e+07	8.37037e+06	9.26241e+06	8.75778e+06	9.21614e+06	1.01082e+07	1.02419e+07	1.08625e+07	9.81554e+06	1.07843e+07	1.0448e+07	4.55195e+06	2.85099e+06	4.58315e+06	5.03016e+06	7.06221e+06	6.47968e+06	7.30656e+06	6.22155e+06	5.11792e+06	3.87259e+06	1.01082e+07	8.6154e+06	1.05678e+07	7.77874e+06	4.6024e+06	3.4901e+06
P00736	Complement C1r subcomponent OS=Homo sapiens OX=9606 GN=C1R PE=1 SV=2	61.9	78.4	91.3	113.5	52.2	78.6	105.2	134.2	65.4	87.8	63.6	50.6	94.7	109	214.1	199.4	771018	976377	1.1363e+06	1.41246e+06	650331	978550	1.30964e+06	1.67017e+06	814494	1.09334e+06	792351	629744	1.17876e+06	1.3572e+06	2.66572e+06	2.48234e+06	290501	271472	593221	716893	335518	425767	1.14319e+06	1.12185e+06	475979	459420	792351	529734	1.14677e+06	1.07557e+06	1.13764e+06	829213
P13645	Keratin, type I cytoskeletal 10 OS=Homo sapiens OX=9606 GN=KRT10 PE=1 SV=6	120.3	110.7	125.4	115.3	32.2	33.8	56.2	50.7	31.9	32.8	27.5	30.4	32.7	33.3	399	367.9	3.01908e+06	2.77879e+06	3.14851e+06	2.89332e+06	808021	849459	1.41122e+06	1.27206e+06	801092	823952	689591	762070	822000	835388	1.0015e+07	9.23517e+06	1.13752e+06	772616	1.64373e+06	1.4685e+06	416873	369599	1.23186e+06	854445	468147	346221	689591	641046	799697	662038	4.27407e+06	3.08496e+06
Q14520	Hyaluronan-binding protein 2 OS=Homo sapiens OX=9606 GN=HABP2 PE=1 SV=1	31.1	41.7	64.3	64.4	94.7	80.8	106.4	89.8	62.8	77.7	223.3	211.9	161.2	102.6	84.5	102.9	199684	267498	412346	413561	607431	518277	682494	576107	403229	498672	1.43318e+06	1.35996e+06	1.03411e+06	658087	542095	660557	75236	74375.3	215271	209903	313385	225502	595754	386970	235642	209540	1.43318e+06	1.14398e+06	1.00606e+06	521528	231348	220655
P35542	Serum amyloid A-4 protein OS=Homo sapiens OX=9606 GN=SAA4 PE=1 SV=2	63.4	55.4	79	71.5	93.1	97.2	110.1	100.5	166.3	149.7	115.8	97.3	147.4	122.8	73	57.4	3.19855e+07	2.79671e+07	3.98556e+07	3.60931e+07	4.69642e+07	4.9025e+07	5.55187e+07	5.06904e+07	8.3887e+07	7.55057e+07	5.84412e+07	4.90973e+07	7.43506e+07	6.19739e+07	3.6845e+07	2.89646e+07	1.20514e+07	7.77597e+06	2.08072e+07	1.83191e+07	2.42297e+07	2.13307e+07	4.84626e+07	3.40487e+07	4.90224e+07	3.17272e+07	5.84412e+07	4.13002e+07	7.23333e+07	4.91138e+07	1.57242e+07	9.67547e+06
P04040	Catalase OS=Homo sapiens OX=9606 GN=CAT PE=1 SV=3	174.6	162.4	135.1	164.7	46.4	46.3	59.9	55.9	62.7	64.2	177.5	199	54.1	48.9	82.8	65.5	1.92547e+06	1.79126e+06	1.49035e+06	1.81658e+06	511862	511144	660215	616947	691800	708300	1.9578e+06	2.19511e+06	597149	539705	913230	722609	725471	498043	778061	922004	264079	222398	576307	414403	404278	297625	1.9578e+06	1.8465e+06	580947	427712	389737	241383
P07358	Complement component C8 beta chain OS=Homo sapiens OX=9606 GN=C8B PE=1 SV=3	96.4	89.6	98.8	92.5	128.8	114.5	108.3	105.9	96	85	103.5	94.1	106.9	111.6	85.9	82.1	1.87731e+07	1.74632e+07	1.92493e+07	1.80243e+07	2.50941e+07	2.2314e+07	2.11081e+07	2.06345e+07	1.87131e+07	1.65544e+07	2.01731e+07	1.83429e+07	2.08354e+07	2.17407e+07	1.6727e+07	1.59922e+07	7.07326e+06	4.85546e+06	1.00494e+07	9.1482e+06	1.29465e+07	9.70882e+06	1.84254e+07	1.38602e+07	1.09357e+07	6.95609e+06	2.01731e+07	1.54298e+07	2.02701e+07	1.72293e+07	7.13853e+06	5.34209e+06
P13647	Keratin, type II cytoskeletal 5 OS=Homo sapiens OX=9606 GN=KRT5 PE=1 SV=3	189.9	141.4	120.5	137.8	58.5	62.3	57.8	61.3	57.7	66.9	83.5	65.8	48.2	50.5	197.3	200.7	659695	491094	418778	478865	203314	216286	200739	212920	200544	232413	289987	228557	167323	175483	685531	697120	248558	136544	218629	243047	104894	94105.8	175227	143018	117195	97659.1	289987	192260	162784	139069	292562	232869
P10643	Complement component C7 OS=Homo sapiens OX=9606 GN=C7 PE=1 SV=2	102.9	100.3	100.5	111.9	100.1	100.9	90.5	103.5	75	79.8	89	106.8	131.6	142.5	83.1	81.6	6.64764e+06	6.47912e+06	6.49091e+06	7.23004e+06	6.46728e+06	6.51703e+06	5.84513e+06	6.68792e+06	4.8452e+06	5.15391e+06	5.74678e+06	6.89794e+06	8.50107e+06	9.20786e+06	5.36605e+06	5.27117e+06	2.50467e+06	1.80145e+06	3.38867e+06	3.6696e+06	3.33659e+06	2.83555e+06	5.10225e+06	4.49227e+06	2.83146e+06	2.16565e+06	5.74678e+06	5.80247e+06	8.27042e+06	7.29715e+06	2.29005e+06	1.76081e+06
Q9UGM5	Fetuin-B OS=Homo sapiens OX=9606 GN=FETUB PE=1 SV=2	106.6	100.1	149.4	130.1	75.5	64.2	52.6	38.8	148.1	133.6	101.3	95	117.3	99.9	107.6	79.8	1.14698e+06	1.07738e+06	1.60714e+06	1.39942e+06	812070	691221	565846	417875	1.59336e+06	1.43743e+06	1.08967e+06	1.0225e+06	1.26237e+06	1.07522e+06	1.15757e+06	858538	432153	299554	839030	710273	418962	300750	493932	280686	931140	604001	1.08967e+06	860112	1.22812e+06	852106	494014	286790
P04217	Alpha-1B-glycoprotein OS=Homo sapiens OX=9606 GN=A1BG PE=1 SV=4	151.5	159.7	167.2	151.6	82.3	76.2	45.8	36.3	93.9	84.5	59	52.3	127.8	92.7	111.7	107.7	2.21476e+07	2.33477e+07	2.4453e+07	2.21727e+07	1.20318e+07	1.11435e+07	6.69177e+06	5.30945e+06	1.37335e+07	1.23602e+07	8.6293e+06	7.64121e+06	1.86815e+07	1.35534e+07	1.63349e+07	1.57432e+07	8.34469e+06	6.4916e+06	1.2766e+07	1.12538e+07	6.20744e+06	4.84853e+06	5.8413e+06	3.56635e+06	8.02567e+06	5.19373e+06	8.6293e+06	6.42771e+06	1.81746e+07	1.0741e+07	6.9712e+06	5.25893e+06
Q14624	Inter-alpha-trypsin inhibitor heavy chain H4 OS=Homo sapiens OX=9606 GN=ITIH4 PE=1 SV=4	74.8	81.4	80.7	82.7	90.3	101.4	106	110.3	76.1	87.3	141.3	150.1	101.2	107.1	100.7	108.6	1.01682e+08	1.10578e+08	1.09598e+08	1.12389e+08	1.22685e+08	1.37771e+08	1.44037e+08	1.49916e+08	1.0345e+08	1.18559e+08	1.91969e+08	2.0389e+08	1.37544e+08	1.45522e+08	1.36877e+08	1.47509e+08	3.83113e+07	3.0745e+07	5.72171e+07	5.70429e+07	6.32954e+07	5.99439e+07	1.25731e+08	1.00698e+08	6.04549e+07	4.98182e+07	1.91969e+08	1.7151e+08	1.33812e+08	1.15325e+08	5.84146e+07	4.92744e+07
P05090	Apolipoprotein D OS=Homo sapiens OX=9606 GN=APOD PE=1 SV=1	93.9	58.2	67.6	88.5	43.1	79.5	109	119.2	109	105.4	103	123.3	136.6	147.8	103.3	112.7	910476	564181	655669	858276	417979	770670	1.05714e+06	1.15574e+06	1.05738e+06	1.02221e+06	999366	1.19595e+06	1.32432e+06	1.4337e+06	1.00153e+06	1.09256e+06	343046	156865	342302	435617	215643	335318	922785	776308	617920	429528	999366	1.00602e+06	1.28839e+06	1.13619e+06	427419	364963
P00734	Prothrombin OS=Homo sapiens OX=9606 GN=F2 PE=1 SV=2	91.9	84.2	79.4	80.9	106.4	114.7	84	92.1	85.7	83.9	98	116.4	134.5	144.5	96.2	107.2	1.30663e+08	1.19682e+08	1.12871e+08	1.14997e+08	1.51299e+08	1.63117e+08	1.19401e+08	1.30936e+08	1.21886e+08	1.1932e+08	1.39345e+08	1.65554e+08	1.91218e+08	2.05524e+08	1.36768e+08	1.52377e+08	4.92307e+07	3.32765e+07	5.89261e+07	5.83666e+07	7.80579e+07	7.09721e+07	1.04226e+08	8.79497e+07	7.12283e+07	5.01377e+07	1.39345e+08	1.39262e+08	1.8603e+08	1.62876e+08	5.8368e+07	5.09005e+07
P00488	Coagulation factor XIII A chain OS=Homo sapiens OX=9606 GN=F13A1 PE=1 SV=4	55.1	53.6	71.5	79.6	66.3	72	152.8	144.1	83	68.3	187.1	213.9	75.5	84.2	103.1	90	203570	198102	264293	294068	244925	266025	564773	532826	306875	252499	691781	790680	278972	311298	380952	332718	76700.2	55080.3	137978	149254	126361	115747	492994	357899	179333	106099	691781	665112	271402	246701	162578	111143
P14625	Endoplasmin OS=Homo sapiens OX=9606 GN=HSP90B1 PE=1 SV=1	108.6	110.1	76.8	77	94.7	86.2	98.4	86.6	108.3	107.6	102.5	105.4	86.9	92.2	126.6	131.9	598056	606512	423266	424093	521826	474897	542055	477218	596721	592859	564699	580718	478795	508003	697440	726682	225333	168635	220972	215248	269219	206627	473164	320547	348715	249117	564699	488494	465804	402589	297644	242744
P68363	Tubulin alpha-1B chain OS=Homo sapiens OX=9606 GN=TUBA1B PE=1 SV=1			26.4	214.9				49.2			452.5	652.1	23.1		31.2	150.6			25307.7	206336				47219.8			434460	626055	22159.5		29977.5	144594			13212.2	104726				31717.5			434460	526631	21558.3		12793.4	48300.7
P13671	Complement component C6 OS=Homo sapiens OX=9606 GN=C6 PE=1 SV=3	76.2	79.3	105.1	88.8	98.1	94	103.7	108.6	73.8	77.5	98.7	98.1	118.3	116.9	126.8	136.1	2.62299e+07	2.73045e+07	3.61695e+07	3.05504e+07	3.37412e+07	3.2358e+07	3.56795e+07	3.73716e+07	2.53861e+07	2.66643e+07	3.3964e+07	3.37652e+07	4.06978e+07	4.02101e+07	4.36464e+07	4.6838e+07	9.88282e+06	7.59176e+06	1.88828e+07	1.55059e+07	1.74077e+07	1.40789e+07	3.11449e+07	2.51025e+07	1.48353e+07	1.12043e+07	3.3964e+07	2.84029e+07	3.95936e+07	3.18662e+07	1.86268e+07	1.5646e+07
P03951	Coagulation factor XI OS=Homo sapiens OX=9606 GN=F11 PE=1 SV=1	93.3	101.1	118.3	125.1	77.3	84.1	93.7	100	89.2	86.9	96.4	99.7	101.6	115.6	103.7	114.1	1.20265e+06	1.30343e+06	1.525e+06	1.61268e+06	996915	1.08393e+06	1.20815e+06	1.2892e+06	1.15011e+06	1.12038e+06	1.24326e+06	1.28616e+06	1.31061e+06	1.4908e+06	1.33661e+06	1.47124e+06	453129	362407	796150	818516	514327	471619	1.05461e+06	865957	672110	470779	1.24326e+06	1.0819e+06	1.27505e+06	1.18144e+06	570422	491460
Q9UK55	Protein Z-dependent protease inhibitor OS=Homo sapiens OX=9606 GN=SERPINA10 PE=1 SV=1	86.9	137	71.8	87.7	92.3	104.2	86.5	99.9	58.9	65.2	124.2	174.7	103.8	95.9	100.2	110.8	385710	607634	318727	388896	409309	462396	383828	443128	261188	289171	551062	775086	460473	425232	444304	491644	145326	168947	166396	197384	211170	201188	335046	297649	152635	121508	551062	651994	447979	336993	189614	164231
P09871	Complement C1s subcomponent OS=Homo sapiens OX=9606 GN=C1S PE=1 SV=1	98.6	107.3	89.8	79.4	79.5	76.7	88.2	86.4	111	102.3	120.4	117.5	125.6	100.2	125.8	91.4	3.60789e+07	3.92664e+07	3.28423e+07	2.90541e+07	2.90729e+07	2.80764e+07	3.22556e+07	3.15947e+07	4.05971e+07	3.74142e+07	4.40649e+07	4.30071e+07	4.59514e+07	3.66453e+07	4.60203e+07	3.34405e+07	1.35937e+07	1.09176e+07	1.71458e+07	1.47464e+07	1.49992e+07	1.2216e+07	2.81562e+07	2.12221e+07	2.37244e+07	1.57213e+07	4.40649e+07	3.61771e+07	4.47046e+07	2.90411e+07	1.96399e+07	1.11706e+07
Q8VC66	Afadin- and alpha-actinin-binding protein OS=Mus musculus OX=10090 GN=Ssx2ip PE=1 SV=1	95.3	101.7	81.6	88.2	91.5	101.8	84.2	82.6	113.9	132.7	53.3	50.8	136.5	142.3	127.9	115.8	468497	499928	401113	433877	449928	500820	414277	406005	559870	652681	262082	249839	671123	699592	629049	569492	176518	139000	209407	220214	232126	217907	361625	272714	327180	274254	262082	210162	652914	554421	268458	190236
P01023	Alpha-2-macroglobulin OS=Homo sapiens OX=9606 GN=A2M PE=1 SV=3	48	42.5	53.5	44.3	86.4	76.7	145.4	124.3	163.6	130.3	151.4	121.8	178	158.8	37.8	37.2	1.00589e+08	8.91522e+07	1.12109e+08	9.28327e+07	1.81228e+08	1.60863e+08	3.04857e+08	2.6059e+08	3.42922e+08	2.73077e+08	3.17446e+08	2.55372e+08	3.73245e+08	3.3282e+08	7.91545e+07	7.79229e+07	3.78996e+07	2.47879e+07	5.85283e+07	4.71172e+07	9.34986e+07	6.99913e+07	2.66112e+08	1.75038e+08	2.00399e+08	1.14746e+08	3.17446e+08	2.14816e+08	3.63118e+08	2.63757e+08	3.37805e+07	2.60297e+07
P00740	Coagulation factor IX OS=Homo sapiens OX=9606 GN=F9 PE=1 SV=2	82.1	82.9	75.6	74.8	92.3	96.2	91.8	79.2	100.6	91.9	84.9	90.3	118.2	119.4	167.6	152.1	598939	604695	550974	545403	673316	701634	669418	577812	733256	670182	618962	658615	861923	870807	1.22246e+06	1.10911e+06	225666	168129	287644	276819	347376	305280	584340	388116	428504	281608	618962	554020	838538	690108	521704	370493
P19823	Inter-alpha-trypsin inhibitor heavy chain H2 OS=Homo sapiens OX=9606 GN=ITIH2 PE=1 SV=2	81.6	79	87.2	83	96.7	93.2	89	84	85.3	82.8	112.8	109.3	122.6	119.4	141.5	132.4	3.54523e+08	3.43292e+08	3.78892e+08	3.6083e+08	4.20357e+08	4.04924e+08	3.86804e+08	3.65091e+08	3.70649e+08	3.59884e+08	4.90011e+08	4.75083e+08	5.32526e+08	5.18865e+08	6.1471e+08	5.75363e+08	1.33576e+08	9.5449e+07	1.97806e+08	1.83139e+08	2.1687e+08	1.76182e+08	3.37644e+08	2.45232e+08	2.16602e+08	1.51222e+08	4.90011e+08	3.99635e+08	5.18077e+08	4.11196e+08	2.62338e+08	1.92197e+08
P01042	Kininogen-1 OS=Homo sapiens OX=9606 GN=KNG1 PE=1 SV=2	118.9	112.7	97.8	123.1	70.8	84.7	85.5	106.5	68.6	82.9	58.9	71.1	91.5	87.3	167.1	172.8	7.04025e+06	6.67654e+06	5.79212e+06	7.29253e+06	4.19156e+06	5.01489e+06	5.06466e+06	6.30961e+06	4.06074e+06	4.90788e+06	3.48596e+06	4.20884e+06	5.42255e+06	5.16925e+06	9.89874e+06	1.02359e+07	2.6526e+06	1.85635e+06	3.02386e+06	3.70132e+06	2.1625e+06	2.18197e+06	4.42098e+06	4.23816e+06	2.37304e+06	2.06227e+06	3.48596e+06	3.54043e+06	5.27543e+06	4.09659e+06	4.22446e+06	3.41924e+06
P07737	Profilin-1 OS=Homo sapiens OX=9606 GN=PFN1 PE=1 SV=2		110.3			133.9		49.4	259		534.2					162.2	351.1		100924			122494		45156.1	236904		488759					148345	321182		28060.9			63197.1		39417.1	159128		205375					63308.9	107289
P19827	Inter-alpha-trypsin inhibitor heavy chain H1 OS=Homo sapiens OX=9606 GN=ITIH1 PE=1 SV=3	80.3	94.2	90.8	88.7	84.1	89.6	84.1	92.9	82.7	91.6	119	129.8	117.5	127.5	109.4	117.6	2.38056e+08	2.79344e+08	2.6915e+08	2.63069e+08	2.49436e+08	2.6578e+08	2.49224e+08	2.75483e+08	2.45152e+08	2.71528e+08	3.529e+08	3.84888e+08	3.48424e+08	3.77993e+08	3.24476e+08	3.48599e+08	8.9694e+07	7.76689e+07	1.40514e+08	1.33521e+08	1.28689e+08	1.15641e+08	2.17549e+08	1.85042e+08	1.43263e+08	1.14095e+08	3.529e+08	3.23764e+08	3.38971e+08	2.99557e+08	1.38475e+08	1.16448e+08
P01871	Immunoglobulin heavy constant mu OS=Homo sapiens OX=9606 GN=IGHM PE=1 SV=4	16.9	14.3	12.4	20.3	95.9	103.7	119.8	118.8	125.3	139.4	241.7	253.9	131.5	135	38.2	32.9	481982	406303	354564	578221	2.73406e+06	2.95452e+06	3.41293e+06	3.38392e+06	3.57159e+06	3.97244e+06	6.88689e+06	7.23561e+06	3.74633e+06	3.84613e+06	1.08859e+06	937975	181599	112968	185105	293476	1.41055e+06	1.28551e+06	2.97917e+06	2.27298e+06	2087184	1.6692e+06	6.88689e+06	6.08652e+06	3.64469e+06	3.04802e+06	464576	313325
P02652	Apolipoprotein A-II OS=Homo sapiens OX=9606 GN=APOA2 PE=1 SV=1	102.2	101.4	103.6	95.1	67.1	67.6	79	85.1	139.2	156.9	88.8	94	94.4	91.5	116.6	117.7	1.52167e+08	1.50995e+08	1.54208e+08	1.41624e+08	9.98805e+07	1.00654e+08	1.17587e+08	1.26653e+08	2.07232e+08	2.33644e+08	1.32202e+08	1.39976e+08	1.40623e+08	1.36306e+08	1.7362e+08	1.75283e+08	5.73328e+07	4.19826e+07	8.05067e+07	7.18814e+07	5.15302e+07	4.37946e+07	1.02642e+08	8.50729e+07	1.21103e+08	9.81765e+07	1.32202e+08	1.17747e+08	1.36808e+08	1.08021e+08	7.40954e+07	5.85523e+07
P05154	Plasma serine protease inhibitor OS=Homo sapiens OX=9606 GN=SERPINA5 PE=1 SV=3	58	51.6	45.4	39.6	119.3	96.2	112.4	92.6	100.1	83.7	167.1	139.8	105	88.2	166.9	133.9	2.48104e+06	2.21049e+06	1.94533e+06	1.69576e+06	5.10556e+06	4.11895e+06	4.81152e+06	3.96526e+06	4.28729e+06	3.58215e+06	7.15462e+06	5.98579e+06	4.49684e+06	3.77741e+06	7.14585e+06	5.73378e+06	934799	614605	1.01559e+06	860682	2.63405e+06	1.79215e+06	4.20001e+06	2.66346e+06	2.50543e+06	1.5052e+06	7.15462e+06	5.03519e+06	4.37483e+06	2.99357e+06	3.04961e+06	1.91534e+06
Q9ULI3	Protein HEG homolog 1 OS=Homo sapiens OX=9606 GN=HEG1 PE=1 SV=3	99.3	130.1	64.9	84.9	93.4	96.7	85.8	113.1	80	105.7	52.2	53.6	133.1	141.8	132.4	132.9	84149.9	110301	55037.1	71958.1	79193.2	81948.6	72761.4	95872.3	67850.7	89618.8	44231.8	45448.3	112827	120164	112249	112689	31705.7	30668.2	28732.9	36522.3	40857.2	35655.8	63514	64397.4	39651	37657.5	44231.8	38230.6	109766	95228.6	47904.2	37643.1
P14543	Nidogen-1 OS=Homo sapiens OX=9606 GN=NID1 PE=1 SV=3	93	105.3	55.9	72.4	71.2	80.2	90.9	110.1	78.1	75.5	86.9	99.4	95.3	103.6	161.9	220.2	297389	336540	178745	231395	227506	256501	290698	351948	249532	241420	277788	317726	304768	331040	517532	703708	112049	93571.7	93316.2	117444	117374	111604	253752	236403	145823	101444	277788	267268	296499	262347	220866	235070
P35858	Insulin-like growth factor-binding protein complex acid labile subunit OS=Homo sapiens OX=9606 GN=IGFALS PE=1 SV=1	89.6	105.8	100.8	81.7	136	116.7	75.7	72.1	99.3	91.7	106.5	107.6	125.1	140.4	72.8	78.1	1.1278e+07	1.33079e+07	1.26807e+07	1.02793e+07	1.71072e+07	1.46843e+07	9.52961e+06	9.06925e+06	1.24973e+07	1.15372e+07	1.34059e+07	1.35328e+07	1.57436e+07	1.76711e+07	9.16077e+06	9.82376e+06	4.24927e+06	3.70013e+06	6.62017e+06	5.21728e+06	8.82593e+06	6.38912e+06	8.31847e+06	6.09181e+06	7.30325e+06	4.8479e+06	1.34059e+07	1.13837e+07	1.53165e+07	1.40042e+07	3.90951e+06	3.28157e+06
P07195	L-lactate dehydrogenase B chain OS=Homo sapiens OX=9606 GN=LDHB PE=1 SV=2	80.4	110.1	90.7	88.6	69	72.2	66.4	73.3	75.8	81.1	105.2	100.8	63.6	85.6	236.7	200.5	162877	223019	183714	179572	139848	146204	134445	148426	153635	164292	213096	204189	128828	173317	479519	406185	61368.4	62008.2	95910.6	91141.5	72150	63613	117358	99697.6	89782.1	69035	213096	171762	125333	137353	204643	135684
P04275	von Willebrand factor OS=Homo sapiens OX=9606 GN=VWF PE=1 SV=4	201	198.2	226.3	211.5	112.2	114.6	34.5	30	7.9	10.2	97	115.3	41.2	43.2	76	80.9	2.77289e+06	2.73434e+06	3.12298e+06	2.91867e+06	1.54779e+06	1.58172e+06	476620	413279	108845	140561	1.33769e+06	1.59052e+06	568339	596268	1.04877e+06	1.11656e+06	1.04476e+06	760256	1.6304e+06	1.48137e+06	798533	688204	416045	277599	63607.6	59063.4	1.33769e+06	1.33793e+06	552919	472538	447582	372980
Q61838	Pregnancy zone protein OS=Mus musculus OX=10090 GN=Pzp PE=1 SV=3	60.9	65.5	43.6	45.9	78.6	101.2	105.3	129	117.7	117.4	63.9	64	141.2	170.8	168.5	126.6	263695	283364	188721	198636	340141	438137	455778	558188	509288	508002	276530	276975	610913	739062	729206	548052	99354.2	78786.5	98524.6	100817	175485	190633	397852	374935	297621	213460	276530	232989	594338	585700	311201	183074
P01859	Immunoglobulin heavy constant gamma 2 OS=Homo sapiens OX=9606 GN=IGHG2 PE=1 SV=2	73.9	53.7	78.7	76.6	71.5	85.3	140.1	144.5	161.8	160	142.9	133	138.2	139.7			209465	152236	222886	216989	202689	241763	397060	409566	458579	453309	404865	377000	391747	395873			78921.4	42327.8	116361	110132	104571	105191	346597	275105	267987	190479	404865	317129	381118	313726
P49747	Cartilage oligomeric matrix protein OS=Homo sapiens OX=9606 GN=COMP PE=1 SV=2	63	63.3	68.9	60.8	92.7	105.9	59.6	59.9	51.3	49.4	66.1	61.8	79.9	76.6	318.9	321.7	2.10959e+06	2.11918e+06	2.30926e+06	2.03605e+06	3.10593e+06	3.54818e+06	1.99571e+06	2.00768e+06	1.71943e+06	1.65408e+06	2.21381e+06	2.07052e+06	2.67488e+06	2.5661e+06	1.06821e+07	1.07748e+07	794843	589216	1.20558e+06	1.03339e+06	1.60241e+06	1.54381e+06	1.74207e+06	1.34856e+06	1.00481e+06	695038	2.21381e+06	1.7417e+06	2.6023e+06	2.03361e+06	4.55878e+06	3.59927e+06
P02746	Complement C1q subcomponent subunit B OS=Homo sapiens OX=9606 GN=C1QB PE=1 SV=3	30.4	30.4	42	29.3	85.4	62	56.4	67.2	44.3	36.3	282.1	370	148.6	152.9	70.9	91.9	1.2486e+06	1.24692e+06	1.72578e+06	1.2049e+06	3.50785e+06	2.54646e+06	2.31842e+06	2.75897e+06	1.81993e+06	1.48955e+06	1.15892e+07	1.52001e+07	6.10644e+06	6.28076e+06	2.91221e+06	3.77392e+06	470443	346694	900970	611547	1.80976e+06	1.10796e+06	2.02377e+06	1.8532e+06	1.06354e+06	625906	1.15892e+07	1.27862e+07	5.94076e+06	4.97745e+06	1.24283e+06	1.26066e+06
P55290	Cadherin-13 OS=Homo sapiens OX=9606 GN=CDH13 PE=1 SV=1	85.2	90.6	92.2	92.8	51.2	60.8	83.8	92.8	71.3	88.3	90.2	104.3	108	117.6	177.5	193.4	1.10644e+06	1.17665e+06	1.19716e+06	1.2047e+06	665133	789734	1.08854e+06	1.20456e+06	926304	1.1461e+06	1.17086e+06	1.35429e+06	1.40245e+06	1.52715e+06	2.30452e+06	2.51121e+06	416879	327155	624997	611445	343154	343613	950193	809105	541319	481586	1.17086e+06	1.13922e+06	1364396	1.21025e+06	983494	838855
P03952	Plasma kallikrein OS=Homo sapiens OX=9606 GN=KLKB1 PE=1 SV=1	100.5	104.3	90.8	101.5	81.1	94.8	72.7	81.4	118.8	99.3	87.4	82	124.1	109.2	135	117.2	3.47962e+06	3.60935e+06	3.14269e+06	3.51445e+06	2.8062e+06	3.28152e+06	2.51629e+06	2.81825e+06	4.11263e+06	3.43752e+06	3.02446e+06	2.83771e+06	4.29753e+06	3.78029e+06	4.67234e+06	4.05557e+06	1.31104e+06	1.00354e+06	1.64069e+06	1.78376e+06	1.44777e+06	1.42779e+06	2.19649e+06	1.89302e+06	2.40336e+06	1.44443e+06	3.02446e+06	2.38705e+06	4.18093e+06	2.99585e+06	1.994e+06	1.35474e+06
P20029	Endoplasmic reticulum chaperone BiP OS=Mus musculus OX=10090 GN=Hspa5 PE=1 SV=3	21.2	60.6	82.5	71.2	120.4	80.7	77.3	85.7	45.3	40	239.3	223.2	98.5	102.3	126	125.8	178035	508301	692176	597121	1.00996e+06	677026	648025	718370	379546	335783	2.00647e+06	1.8718e+06	825866	857963	1.05668e+06	1.05523e+06	67079.4	141328	361361	303069	521055	294573	565666	482529	221802	141095	2.00647e+06	1.57454e+06	803458	679929	450957	352495
P10909	Clusterin OS=Homo sapiens OX=9606 GN=CLU PE=1 SV=1	85.6	78.2	83.7	83.6	77.4	71.7	64.8	63.9	104.4	98.9	109.4	115.1	117.1	99	174.3	172.9	2.13441e+07	1.9484e+07	2.08625e+07	2.08369e+07	1.92856e+07	1.78742e+07	1.61599e+07	1.59365e+07	2.60274e+07	2.46577e+07	2.72814e+07	2.86868e+07	2.91784e+07	2.46776e+07	4.34416e+07	4.3088e+07	8.04196e+06	5.41734e+06	1.08916e+07	1.05758e+07	9.94977e+06	7.77703e+06	1.41061e+07	1.07045e+07	1.52101e+07	1.03611e+07	2.72814e+07	2.41311e+07	2.83867e+07	1.95568e+07	1.85394e+07	1.43933e+07
O75083	WD repeat-containing protein 1 OS=Homo sapiens OX=9606 GN=WDR1 PE=1 SV=4	107.3		105.9		71.3	61.9			63.2	68.6	304.9	257.2	17.2	84.6	251.1	206.7	195410		192844		129755	112741			115022	124941	555117	468277	31285.9	154102	457084	376320	73625.7		100677		66943.2	49053.4			67217.2	52499.9	555117	393910	30437.1	122125	195068	125708
P02649	Apolipoprotein E OS=Homo sapiens OX=9606 GN=APOE PE=1 SV=1	71.8	79	69.3	75.1	70.3	81.5	86.7	92.8	105.8	115.8	109.5	109.7	158.3	157.3	111	106.1	6.33764e+07	6.96674e+07	6.11587e+07	6.62396e+07	6.20357e+07	7.18705e+07	7.65275e+07	8.18698e+07	9.33814e+07	1.02149e+08	9.66012e+07	9.6832e+07	1.39646e+08	1.38774e+08	9.79582e+07	9.36447e+07	2.38787e+07	1.93703e+07	3.19288e+07	3.36199e+07	3.20054e+07	3.12708e+07	6.68014e+07	5.49919e+07	5.45708e+07	4.29226e+07	9.66012e+07	8.1454e+07	1.35857e+08	1.09977e+08	4.18053e+07	3.12815e+07
P08697	Alpha-2-antiplasmin OS=Homo sapiens OX=9606 GN=SERPINF2 PE=1 SV=3	72.3	75	73.2	70.1	93.3	111.6	98.4	97.4	72.8	71	104.3	118.9	122.6	121.7	153.6	143.8	1.08428e+07	1.12599e+07	1.09816e+07	1.05196e+07	1.40041e+07	1.67484e+07	1.47681e+07	1.4615e+07	1.0923e+07	1.06581e+07	1.56578e+07	1.78497e+07	1.83943e+07	1.82554e+07	2.30515e+07	2.15731e+07	4.08532e+06	3.1307e+06	5.73312e+06	5.33921e+06	7.22496e+06	7.28723e+06	1.28912e+07	9.81688e+06	6.38323e+06	4.47852e+06	1.56578e+07	1.5015e+07	1.78953e+07	1.44673e+07	9.83761e+06	7.20637e+06
P48740	Mannan-binding lectin serine protease 1 OS=Homo sapiens OX=9606 GN=MASP1 PE=1 SV=3	79.7	100.6	71.1	77.9	92.5	125.2	66.9	81.9	69.1	89.5	122.3	152.6	115.5	118.9	104.5	131.8	393724	496859	350929	384398	456538	617976	330205	404184	341387	441967	603767	753677	570030	587274	515949	650819	148346	138147	183208	195101	235536	268881	288238	271490	199502	185713	603767	633985	554564	465410	220190	217402
O95236	Apolipoprotein L3 OS=Homo sapiens OX=9606 GN=APOL3 PE=1 SV=3	109.9	106.9	135.3	154.1	79.8	78.2	57.2	83.2	48	67.2	72.2	55.1	137.8	130.4	131.2	153.5	901533	876448	1.10981e+06	1.26386e+06	654192	641023	469517	682077	393398	551380	591871	451833	1.13028e+06	1.06962e+06	1.07619e+06	1.25933e+06	339676	243688	579392	641472	337510	278909	409845	458151	229897	231688	591871	380077	1.09961e+06	847661	459283	420673
Q9NQ79	Cartilage acidic protein 1 OS=Homo sapiens OX=9606 GN=CRTAC1 PE=1 SV=2	103	119.5	61.8	63.9	69.7	79.2	54.2	75.4	71.5	84.2	138.7	139.8	122.5	101.2	123.8	191.4	623137	722862	373655	386786	421502	479224	327769	456196	432715	509435	839186	845474	741141	612159	748718	1.15777e+06	234783	200985	195072	196313	217461	208510	286112	306426	252872	214063	839186	711204	721032	485131	319528	386748
P08519	Apolipoprotein(a) OS=Homo sapiens OX=9606 GN=LPA PE=1 SV=1	207.1	173.8	261.8	260.1	69.1	78	22.7		21		46.4	44	171.2	132		113	341833	286797	432053	429200	113978	128719	37514.1		34654.4		76499.1	72536.6	282528	217866		186457	128794	79741.2	225560	217840	58803.4	56005.7	32746.4		20251.6		76499.1	61017	274862	172657		62284.9
Q96IY4	Carboxypeptidase B2 OS=Homo sapiens OX=9606 GN=CPB2 PE=1 SV=2	99	97.4	92.7	118	99.2	115.6	79.4	68.7	75.5	83.2	93.2	106.7	112	100	124.4	135	2.31094e+06	2.27375e+06	2.16501e+06	2.75467e+06	2.31563e+06	2.69941e+06	1.85462e+06	1.60316e+06	1.76313e+06	1.94137e+06	2.17651e+06	2.49177e+06	2.61601e+06	2.3339e+06	2.90366e+06	3.15195e+06	870709	632194	1.13027e+06	1.39813e+06	1.19467e+06	1.17451e+06	1.61892e+06	1.07684e+06	1.03035e+06	815757	2.17651e+06	2.09605e+06	2.54503e+06	1.8496e+06	1.23919e+06	1.05289e+06
P02766	Transthyretin OS=Homo sapiens OX=9606 GN=TTR PE=1 SV=1	88.2	91.3	85	92	93.2	100.5	41.3	43.5	75.1	66.9	127.5	110.1	127.6	112.9	180	164.7	3.55189e+06	3.6754e+06	3.42181e+06	3.70217e+06	3.75054e+06	4.04694e+06	1.66254e+06	1.7495e+06	3.0241e+06	2.69427e+06	5.13075e+06	4.43142e+06	5.1372e+06	4.54426e+06	7.24437e+06	6.62997e+06	1.33827e+06	1.02191e+06	1.78641e+06	1.87903e+06	1.93497e+06	1.76082e+06	1.45125e+06	1.17514e+06	1.76724e+06	1.13212e+06	5.13075e+06	3.72767e+06	4.99782e+06	3.60128e+06	3.09166e+06	2.21471e+06
P04180	Phosphatidylcholine-sterol acyltransferase OS=Homo sapiens OX=9606 GN=LCAT PE=1 SV=1	76.3	50.1	51.2	65.5	131.3	166.4	60	75.1	55.5	80.8	85.1	106.4	100.7	96.9	182.5	216.2	158118	103814	105973	135740	271912	344589	124230	155589	114912	167344	176237	220480	208662	200646	378031	447767	59575	28864.4	55324.9	68894.9	140284	149930	108441	104509	67152.8	70317.3	176237	185465	203000	159011	161331	149574
P02774	Vitamin D-binding protein OS=Homo sapiens OX=9606 GN=GC PE=1 SV=2	75.4	91.3	84.1	106	73.8	89.2	37	37.7	88.5	93.9	68.2	59.4	200	186.4	153.1	155.7	3.1852e+06	3.85609e+06	3.55148e+06	4.47813e+06	3.11654e+06	3.76662e+06	1.56417e+06	1.59307e+06	3.73534e+06	3.96697e+06	2.88176e+06	2.50753e+06	8.44413e+06	7.87318e+06	6.46673e+06	6.57658e+06	1.20011e+06	1.07215e+06	1.8541e+06	2.27287e+06	1.60788e+06	1.63885e+06	1.36537e+06	1.07007e+06	2.18288e+06	1.66691e+06	2.88176e+06	2.10931e+06	8.21502e+06	6.23943e+06	2.75979e+06	2.19687e+06
P27169	Serum paraoxonase/arylesterase 1 OS=Homo sapiens OX=9606 GN=PON1 PE=1 SV=3	82.9	68.4	99.5	101.3	61.8	64.1	71	72.3	117.5	106	121.1	106.8	130.3	117.5	160.6	118.8	3.15765e+06	2.60363e+06	3.78942e+06	3.85933e+06	2.35306e+06	2.44308e+06	2.70504e+06	2.75358e+06	4.47532e+06	4.03566e+06	4.61261e+06	4.06739e+06	4.96333e+06	4.47654e+06	6.11746e+06	4.52502e+06	1.18973e+06	723913	1.97832e+06	1.9588e+06	1.21399e+06	1.06298e+06	2.36125e+06	1.84958e+06	2.61531e+06	1.69577e+06	4.61261e+06	3.42144e+06	4.82867e+06	3.54762e+06	2.61073e+06	1.51156e+06
P35527	Keratin, type I cytoskeletal 9 OS=Homo sapiens OX=9606 GN=KRT9 PE=1 SV=3	149.3	125.9	187.1	186.7	55.9	61	54.7	49.2	40.8	45.8	110.8	95.2	52	45.5	181.5	158.7	4.42468e+06	3.72941e+06	5.54302e+06	5.53038e+06	1.65761e+06	1.80866e+06	1.61991e+06	1.45651e+06	1.20977e+06	1.35553e+06	3.28417e+06	2.81937e+06	1.5396e+06	1.34709e+06	5.37746e+06	4.70117e+06	1.66711e+06	1.03693e+06	2.89381e+06	2.80694e+06	855189	786945	1.41403e+06	978339	706970	569590	3.28417e+06	2.37163e+06	1.49783e+06	1.06756e+06	2.29492e+06	1.5704e+06
P49354	Protein farnesyltransferase/geranylgeranyltransferase type-1 subunit alpha OS=Homo sapiens OX=9606 GN=FNTA PE=1 SV=1	73.8	74.3	94.7	101.6	51.1	52	67.2	63.6	117.7	95.7	85.4	71	142.1	126.4	192.6	190.8	1.16378e+07	1.17237e+07	1.49399e+07	1.60315e+07	8.06822e+06	8.20987e+06	1.06024e+07	1.00409e+07	1.85724e+07	1.51087e+07	1.34782e+07	1.12018e+07	2.24198e+07	1.99412e+07	3.03901e+07	3.0108e+07	4.38486e+06	3.25965e+06	7.7996e+06	8.1368e+06	4.16254e+06	3.57211e+06	9.25489e+06	6.74449e+06	1.08534e+07	6.34862e+06	1.34782e+07	9.42282e+06	2.18115e+07	15803216	1.29695e+07	1.00574e+07
P06396	Gelsolin OS=Homo sapiens OX=9606 GN=GSN PE=1 SV=1	80	78.4	83.9	84.1	73.9	78	78.1	79.5	90.5	74.2	105.3	98.5	135.9	136.8	169.2	153.7	1.79524e+08	1.75916e+08	1.88401e+08	1.8883e+08	1.65839e+08	1.75081e+08	1.75319e+08	1.78333e+08	2.03045e+08	1.66628e+08	2.36348e+08	2.21071e+08	3.04933e+08	3.07097e+08	3.79651e+08	3.44835e+08	6.76404e+07	4.89118e+07	9.83576e+07	9.58404e+07	8.55595e+07	7.61775e+07	1.53037e+08	1.19786e+08	1.18656e+08	7.00164e+07	2.36348e+08	1.85963e+08	2.96659e+08	2.43372e+08	1.62022e+08	1.1519e+08
Q61703	Inter-alpha-trypsin inhibitor heavy chain H2 OS=Mus musculus OX=10090 GN=Itih2 PE=1 SV=1				83.5			38.5		108	50.7	86.5	66.2	86.2	70.6	304	705.7				158387			73041.2		204855	96092.2	164072	125565	163552	133913	576527	1.33834e+06				80389.2			63758.2		119714	40377.6	164072	105624	159115	106125	246043	447066
P11277	Spectrin beta chain, erythrocytic OS=Homo sapiens OX=9606 GN=SPTB PE=1 SV=5	161.8	145.6	137.4	95.7	44.8	34.2	63.2	43.9	73.1	44.7	246.4	209.1	78.4	60.4	108.6	52.7	177174	159446	150448	104796	49062.3	37431.3	69224.3	48127.2	80061.4	48917.9	269877	229001	85914.5	66148.1	118902	57718.8	66754.9	44332.5	78543.5	53189	25312.1	16286.3	60426.4	32327	46786.8	20555.1	269877	192633	83583.5	52421.8	50743.6	19280.6
P20774	Mimecan OS=Homo sapiens OX=9606 GN=OGN PE=1 SV=1	91.4	78.1	66	44.8	56.1	40	71.8	74.6	104.5	83.7	106.4	111.1	94.1	65.4	266.3	245.7	193110	165062	139528	94659	118537	84504.6	151686	157612	220787	176819	224852	234688	198768	138236	562703	519053	72759.1	45894	72842.7	48044.1	61155.2	36767.9	132408	105868	129025	74298.5	224852	197417	193375	109551	240143	173387
P04264	Keratin, type II cytoskeletal 1 OS=Homo sapiens OX=9606 GN=KRT1 PE=1 SV=6	82.2	96.1	91	96	38.8	54.5	59	70.5	64.7	65	108.4	127.7	78.7	78.9	231.7	256.7	2.16983e+06	2.53633e+06	2.40112e+06	2.53381e+06	1.02417e+06	1.43938e+06	1.55705e+06	1.86054e+06	1.70761e+06	1.71427e+06	2.86166e+06	3.36886e+06	2.07785e+06	2.08179e+06	6.11321e+06	6.77283e+06	817541	705201	1.25354e+06	1.28604e+06	528388	626274	1.35916e+06	1.24972e+06	997905	720329	2.86166e+06	2.83385e+06	2.02147e+06	1.6498e+06	2.60892e+06	2.26243e+06
Q96PD5	N-acetylmuramoyl-L-alanine amidase OS=Homo sapiens OX=9606 GN=PGLYRP2 PE=1 SV=1	53.2	66.5	78.6	49.8	101.4	76.3	77.9	76.2	84.7	74.5	146.8	136.1	131.3	160.2	123.6	162.9	1.36525e+06	1.70819e+06	2.01775e+06	1.27854e+06	2.60242e+06	1.95763e+06	2.0009e+06	1.95605e+06	2.17545e+06	1.91211e+06	3.76961e+06	3.49499e+06	3.36945e+06	4.11142e+06	3.17174e+06	4.18259e+06	514392	474946	1.0534e+06	648922	1.34264e+06	851765	1.7466e+06	1.31388e+06	1.2713e+06	803462	3.76961e+06	2.93995e+06	3.27803e+06	3.25826e+06	1.35359e+06	1.39717e+06
P16104	Histone H2AX OS=Homo sapiens OX=9606 GN=H2AFX PE=1 SV=2	27	29.8	22.3	26.2	17.6	20.8	19.5	30.9	23.9	30.2	37.4	48.6	17.4	22.3	587.3	638.9	191241	211327	157835	185609	124606	147679	138433	219000	169198	214288	265128	344630	123133	158274	4.16336e+06	4.52891e+06	72055	58757.5	82400.2	94205.9	64286.5	64255.1	120839	147102	98876.8	90043.2	265128	289900	119792	125431	1.77678e+06	1.51286e+06
P29622	Kallistatin OS=Homo sapiens OX=9606 GN=SERPINA4 PE=1 SV=3	82.7	121.7	135.3	68	197.5	129.7	115.9	53.8	123.7	62.6	69.8	99.6	60.3	81.1	88.7	109.6	1.0451e+06	1.53749e+06	1.70951e+06	859128	2.49588e+06	1.63915e+06	1.46478e+06	679344	1.56329e+06	791120	882229	1.25841e+06	762213	1.02536e+06	1.12047e+06	1.38544e+06	393767	427483	892475	436050	1.28767e+06	713194	1.27862e+06	456315	913566	332426	882229	1.05856e+06	741532	812593	478178	462799
P06727	Apolipoprotein A-IV OS=Homo sapiens OX=9606 GN=APOA4 PE=1 SV=3	73.1	71.7	71	67.3	71.1	73	81	76.9	70.7	67.7	89.9	84.1	141.8	123.4	228	209.4	2.01051e+08	1.97415e+08	1.9538e+08	1.85068e+08	1.95495e+08	2.00799e+08	2.22816e+08	2.11711e+08	1.94428e+08	1.86158e+08	2.47324e+08	2.31464e+08	3.90236e+08	3.39537e+08	6.27391e+08	5.76096e+08	7.57512e+07	5.48892e+07	1.02001e+08	9.39312e+07	1.00859e+08	8.73674e+07	1.94497e+08	1.42206e+08	1.13621e+08	7.82229e+07	2.47324e+08	1.94705e+08	3.79649e+08	2.69081e+08	2.6775e+08	1.92442e+08
Q96KN2	Beta-Ala-His dipeptidase OS=Homo sapiens OX=9606 GN=CNDP1 PE=1 SV=4	66.7	87.3	66.6	71.3	49	60.3	55.2	63.4	94.5	99.8	77.6	98.7	143.7	148.1	195.2	222.6	2.66191e+06	3.4871e+06	2.6575e+06	2.84732e+06	1.95825e+06	2.40855e+06	2.20276e+06	2.53118e+06	3.77496e+06	3.98573e+06	3.09965e+06	3.94117e+06	5.737e+06	5.91493e+06	7.79274e+06	8.88639e+06	1.00294e+06	969554	1.38739e+06	1.44515e+06	1.0103e+06	1.04796e+06	1.9228e+06	1.70019e+06	2.20603e+06	1.67479e+06	3.09965e+06	3.31527e+06	5.58134e+06	4.68754e+06	3.32568e+06	2.96845e+06
P33908	Mannosyl-oligosaccharide 1,2-alpha-mannosidase IA OS=Homo sapiens OX=9606 GN=MAN1A1 PE=1 SV=3		105.5			169.1	189.8		43.7			361	357.3	158.6	215				72218.3			115702	129893		29874.1			247019	244489	108556	147102				20079.6			59693	56516.5		20066.4			247019	205662	105611	116578
A6NNC1	Putative POM121-like protein 1-like OS=Homo sapiens OX=9606 PE=5 SV=3	47	94.7	33.4	82.7	37.2	108.8	52.8	86.1	65.4	98.9	231.6	305.5	75.9	93.2	74.4	112.3	146625	295316	104308	257807	116171	339332	164780	268571	203909	308551	722279	952784	236874	290578	231961	350267	55245	82109.8	54455.7	130850	59935	147643	143838	180399	119161	129652	722279	801472	230447	230281	98993.1	117005
P04278	Sex hormone-binding globulin OS=Homo sapiens OX=9606 GN=SHBG PE=1 SV=2	15.5	10.8	12.7	170.2	6.1	6.4	19.4	121.2	66.6	422.3	53.6	143.2	202.7	188.1	25.5	135.8	284101	198670	233237	3.12874e+06	112684	117628	356413	2.22869e+06	1.22368e+06	7.76479e+06	985144	2.63349e+06	3.72622e+06	3.45882e+06	469517	2.49787e+06	107042	55238.4	121765	1.58799e+06	58136	51180	311116	1.49701e+06	715098	3.26274e+06	985144	2.21526e+06	3.62512e+06	2.74109e+06	200374	834398
P01008	Antithrombin-III OS=Homo sapiens OX=9606 GN=SERPINC1 PE=1 SV=1	65.4	69.2	58	62.5	78.8	86.8	62.6	63.3	93.9	87.8	120.6	118.2	164.2	166.1	150.9	151.5	7.17336e+07	7.58675e+07	6.35482e+07	6.85536e+07	8.63599e+07	9.50971e+07	6.86538e+07	6.94304e+07	1.029e+08	9.6233e+07	1.32237e+08	1.29535e+08	1.79996e+08	1.82076e+08	1.65384e+08	1.66083e+08	2.70275e+07	2.10942e+07	3.31763e+07	3.47943e+07	4.45546e+07	4.13767e+07	5.99284e+07	4.66363e+07	6.01332e+07	4.04368e+07	1.32237e+08	1.08964e+08	1.75113e+08	1.44294e+08	7.05806e+07	5.54792e+07
P02656	Apolipoprotein C-III OS=Homo sapiens OX=9606 GN=APOC3 PE=1 SV=1	75.8	88	60.8	82	99.4	116.8	30.2	36.1	103.5	142.7	118.7	108.8	141.5	144	118.7	132.9	8.57523e+07	9.9588e+07	6.87737e+07	9.28112e+07	1.12476e+08	1.32138e+08	3.41965e+07	4.08181e+07	1.17148e+08	1.61456e+08	1.34252e+08	1.23107e+08	1.60109e+08	1.62867e+08	1.34313e+08	1.5039e+08	3.23094e+07	2.76895e+07	3.59043e+07	4.71063e+07	5.80282e+07	5.74933e+07	2.98503e+07	2.74175e+07	6.84598e+07	6.78432e+07	1.34252e+08	1.03557e+08	1.55765e+08	1.29071e+08	5.73203e+07	5.02369e+07
Q6EMK4	Vasorin OS=Homo sapiens OX=9606 GN=VASN PE=1 SV=1						81.7	132.9	116.6	73	93.2	164.7	241.2	252	325.7		119.1						74681.2	121468	106502	66664.2	85175.7	150477	220393	230225	297555		108807						32493.7	106030	71537.4	38957.6	35790.5	150477	185393	223979	235810		36346.2
P22352	Glutathione peroxidase 3 OS=Homo sapiens OX=9606 GN=GPX3 PE=1 SV=2	47	78.3	28.2	38.9	71.6	111.2	97.7	123.2	36.5	47.3	133.2	192.1	123.6	124.3	168.1	178.7	408763	681788	245836	338954	623062	967513	850258	1.07254e+06	317410	411662	1.15895e+06	1.67221e+06	1.0759e+06	1.08177e+06	1.46295e+06	1.55509e+06	154012	189564	128342	172036	321449	420964	742197	720422	185490	172979	1.15895e+06	1.40664e+06	1.04671e+06	857297	624337	519470
P00739	Haptoglobin-related protein OS=Homo sapiens OX=9606 GN=HPR PE=2 SV=2			46.4		98.3	50.5	39.4		184	118.1	386.8	341.1	227.3	108.2					74974.6		158767	81446.8	63545.7		297012	190684	624407	550592	366915	174642					39141.6		81911	35437.4	55469.5		173570	80124.8	624407	463152	356960	138402
P04406	Glyceraldehyde-3-phosphate dehydrogenase OS=Homo sapiens OX=9606 GN=GAPDH PE=1 SV=3	88.7	92.6	101	84.6	79.3	70	53.2	52.1	44.6	43.8	218.4	209.8	38.8	40.2	192	190.9	2.80795e+06	2.92977e+06	3.19786e+06	2.67706e+06	2.50999e+06	2.21704e+06	1.68301e+06	1.64796e+06	1.41259e+06	1.38646e+06	6.91143e+06	6.63935e+06	1.2276e+06	1.27108e+06	6.07761e+06	6.04298e+06	1.05797e+06	814595	1.66949e+06	1.35874e+06	1.29495e+06	964632	1.46911e+06	1.10694e+06	825499	582587	6.91143e+06	5.58495e+06	1.19429e+06	1.00732e+06	2.59372e+06	2.01862e+06
P32119	Peroxiredoxin-2 OS=Homo sapiens OX=9606 GN=PRDX2 PE=1 SV=5	122	164.3	141.2	128.2	32.2	36.6	42.8	43.6	45.9	55	213.9	234.5	48.2	50	112.9	128.8	2.51009e+06	3.37863e+06	2.9038e+06	2.63632e+06	662022	752695	879609	895750	943605	1.13097e+06	4.39918e+06	4.82382e+06	991995	1.02737e+06	2.32164e+06	2.64962e+06	945743	939395	1.51597e+06	1.33806e+06	341549	327497	767817	601675	551430	475229	4.39918e+06	4.05775e+06	965080	814186	990801	885091
P51884	Lumican OS=Homo sapiens OX=9606 GN=LUM PE=1 SV=2	69.5	81	59.1	62.5	52.9	68	69.9	80.3	77.9	79.5	95.7	84	158.5	157.6	191.5	212.1	1.39345e+07	1.62507e+07	1.1856e+07	1.25298e+07	1.06103e+07	1.36486e+07	1.40289e+07	1.61033e+07	1.56269e+07	1.59487e+07	1.91959e+07	1.68476e+07	3.17961e+07	3.16168e+07	3.84262e+07	4.25518e+07	5.25017e+06	4.51834e+06	6.18962e+06	6.35947e+06	5.47405e+06	5.93848e+06	1.22459e+07	1.08165e+07	9.13217e+06	6.7016e+06	1.91959e+07	1.4172e+07	30933407	2.50561e+07	1.6399e+07	1.42142e+07
Q04756	Hepatocyte growth factor activator OS=Homo sapiens OX=9606 GN=HGFAC PE=1 SV=1	37.1	34.6	40.2	51.9	50.7	50	48.9	57.1	51.4	55.2	176.3	189.6	144.6	180.6	215.8	216	358234	333984	387588	501420	489679	482639	472024	550949	496507	532425	1.70166e+06	1.83011e+06	1.39558e+06	1.74282e+06	2.08354e+06	2.08531e+06	134974	92861.1	202346	254495	252635	209996	412034	370072	290152	223723	1.70166e+06	1.53947e+06	1.35772e+06	1.38117e+06	889186	696585
Q80XI6	Mitogen-activated protein kinase kinase kinase 11 OS=Mus musculus OX=10090 GN=Map3k11 PE=1 SV=1	69.4	28.3	54.5	42	77.8	71.1	64.2	53.7	89.8	72.3	202.4	110.4	178.7	174	172	139.3	762131	311083	597761	461382	854191	780202	704610	589347	985633	792977	2221674	1.21172e+06	1.96097e+06	1.90932e+06	1.88791e+06	1.52925e+06	287153	86493.5	312070	234174	440693	339465	615059	395864	575990	333206	2221674	1.01929e+06	1.90776e+06	1.51312e+06	805699	510838
P02647	Apolipoprotein A-I OS=Homo sapiens OX=9606 GN=APOA1 PE=1 SV=1	73.2	67	67.7	67.6	42.4	44.3	66.1	64.7	102.7	116.3	126.6	130.9	137	138.3	175.2	179.8	6.68383e+08	6.11638e+08	6.18108e+08	6.17094e+08	3.86897e+08	4.03974e+08	6.02842e+08	5.90268e+08	9.37385e+08	1.06164e+09	1.15569e+09	1.19414e+09	1.24997e+09	1.26213e+09	1.59919e+09	1.64109e+09	2.51831e+08	1.7006e+08	3.22692e+08	3.13206e+08	1.99607e+08	1.75769e+08	5.26225e+08	3.96482e+08	5.47795e+08	4.46096e+08	1.15569e+09	1.0045e+09	1.21606e+09	1.00023e+09	6.8248e+08	5.48197e+08
P02655	Apolipoprotein C-II OS=Homo sapiens OX=9606 GN=APOC2 PE=1 SV=1	39.1	30.6	40.2	37.7	64.7	58	34.7	37.1	154.4	128.3	182.5	165.1	126.9	109.1	217.4	174.1	7.3035e+06	5.72362e+06	7.51492e+06	7.04896e+06	1.20929e+07	1.08271e+07	6.48167e+06	6.93367e+06	2.88355e+07	2.3971e+07	3.41001e+07	3.08368e+07	2.36973e+07	2.03901e+07	4.06092e+07	3.25282e+07	2.75178e+06	1.5914e+06	3.92327e+06	3.5777e+06	6.23895e+06	4.71084e+06	5.6579e+06	4.65734e+06	1.68511e+07	1.00725e+07	3.41001e+07	2.59396e+07	2.30544e+07	1.6159e+07	1.73307e+07	1.08659e+07
Q8IXM7	Outer dense fiber protein 3-like protein 1 OS=Homo sapiens OX=9606 GN=ODF3L1 PE=2 SV=1	55	63.2	45.3	48.2	53.4	56.9	63.4	66.8	72.5	65.6	77.7	92.5	155.4	153.8	246.6	283.5	284948	327558	235049	249773	276728	295060	328932	346493	375868	340291	402863	479615	805876	797423	1.27837e+06	1.46982e+06	107362	91074.2	122711	126772	142769	128380	287127	232739	219652	142989	402863	403448	784011	631951	545568	490985
O89053	Coronin-1A OS=Mus musculus OX=10090 GN=Coro1a PE=1 SV=5	41.5	45.6	38.8	54.5	68.5	95	41.8	50.7	55	89.6	278.7	319.9	57	66.9	146.7	149.8	41302.5	45354.7	38623.3	54191.2	68160.4	94557.8	41543.7	50406.5	54743.6	89147.3	277334	318314	56685.1	66571.1	145944	149038	15561.8	12610.4	20163.9	27504.7	35165.2	41142	36263.8	33858	31991.4	37459.4	277334	267762	55147.1	52757.1	62284.1	49785.4
P00491	Purine nucleoside phosphorylase OS=Homo sapiens OX=9606 GN=PNP PE=1 SV=2			100.8	45.4							789.4	541.5	64.7	58.1					58881	26535.8							461050	316289	37767.7	33959.1					30739.7	13468.2							461050	266059	36743	26912.3
P08294	Extracellular superoxide dismutase [Cu-Zn] OS=Homo sapiens OX=9606 GN=SOD3 PE=1 SV=2		50.4	64.6	71.8	63.9	73.7	57	86.9	24.3		97.4	113	274.2	285.7	153.6	183.5		47915.5	61344.2	68238.2	60751.7	69975.7	54134.1	82568.7	23092.8		92504.8	107310	260525	271395	145954	174343		13322.4	32025.6	34634.2	31342.9	30446.4	47254.1	55461.4	13495.1		92504.8	90268.2	253457	215079	62288.3	58238.4
Q93084	Sarcoplasmic/endoplasmic reticulum calcium ATPase 3 OS=Homo sapiens OX=9606 GN=ATP2A3 PE=1 SV=2								234			505.9	860												37044.7			80081.9	136130												24882.9			80081.9	114511
P33151	Cadherin-5 OS=Homo sapiens OX=9606 GN=CDH5 PE=1 SV=5	33.2	59		32.4		52.6	59.1	52.3	77.4	69.2	115.4	149.8	188.3	203.9	178.3	329.2	199892	355163		194842		316992	355682	314848	466140	416840	695203	902041	1.13394e+06	1.22776e+06	1.07367e+06	1.98223e+06	75314.6	98749.5		98891.8		137923	310477	211483	272406	175155	695203	758787	1.10317e+06	972993	458207	662152
P02768	Serum albumin OS=Homo sapiens OX=9606 GN=ALB PE=1 SV=2	26.6	29.4	98.9	134.5	38.5	46.6	47.5	51.4	85.5	97.2	129.5	115.6	171.9	183	161.7	182.1	1.31857e+07	1.45497e+07	4.90098e+07	6.6619e+07	1.90727e+07	2.31081e+07	2.35412e+07	2.54485e+07	4.23715e+07	4.8156e+07	6.41723e+07	5.72513e+07	8.51789e+07	9.0668e+07	8.00811e+07	9.01922e+07	4.96805e+06	4.04541e+06	2.55863e+07	3.38125e+07	9.83995e+06	1.00543e+07	2.05493e+07	1.70937e+07	2.47613e+07	2.0235e+07	6.41723e+07	4.81592e+07	8.28678e+07	7.18537e+07	3.4176e+07	3.01282e+07
P60174	Triosephosphate isomerase OS=Homo sapiens OX=9606 GN=TPI1 PE=1 SV=3	92.3	69.3	144	117.2	52	45	72.9	55	53.4	51	157.2	143.8			297	250	136349	102379	212777	173221	76822.6	66468.5	107744	81278	78978.1	75375.2	232283	212477			439017	369510	51373.1	28465.5	111083	87918.1	39634.2	28920.4	94050.9	54594.3	46153.7	31672.4	232283	178733			187358	123433
P18760	Cofilin-1 OS=Mus musculus OX=10090 GN=Cfl1 PE=1 SV=3		60.6		68.6	108	98.1	83.9	122.2		29.7	267	307.7		90.1		364		60396.4		68419	107676	97806.2	83581	121805		29629.3	266081	306703		89772.1		362812		16792.6		34726	55552.2	42555.4	72958.5	81816.4		12450.1	266081	257995		71143.6		121195
P13796	Plastin-2 OS=Homo sapiens OX=9606 GN=LCP1 PE=1 SV=6	88.6	34.2	31.4	15.5	23.6	28.4	11.5	18	9	21.8	212.6	234.8	153.2	164.3	279.8	273.4	378677	146129	133994	66446.7	100911	121197	49264.9	76888.2	38348.4	93044.2	908445	1.00345e+06	654855	702028	1.19603e+06	1.16858e+06	142677	40629.8	69953.4	33725	52061.8	52732.9	43003.7	51645.7	22410.2	39096.9	908445	844087	637088	556351	510425	390357
Q9Z1T2	Thrombospondin-4 OS=Mus musculus OX=10090 GN=Thbs4 PE=1 SV=1	22.4	18.9	21.6	14.2	76	51.6	57.6	34	32.7	21.7	86.1	51.8	81.2	55	463.7	511.8	47527.6	40084.5	45891.6	30140.1	161299	109568	122248	72163.3	69343.5	46073	182796	109904	172366	116798	984610	1.08695e+06	17907.3	11145.1	23958.4	15297.6	83217.1	47672.8	106711	48472	40523.3	19359.7	182796	92449.8	167690	92561.2	420199	363090
P05543	Thyroxine-binding globulin OS=Homo sapiens OX=9606 GN=SERPINA7 PE=1 SV=2	47.4	82.4	38.2	55	32.3	57.1	45.1	62.1	45.1	70.3	217.6	247.2	210.9	253.3	66.5	69.4	1.10559e+06	1.92371e+06	891328	1.28392e+06	754831	1.33262e+06	1.0521e+06	1.44897e+06	1.05328e+06	1.64073e+06	5.07712e+06	5.76914e+06	4.92265e+06	5.91063e+06	1.55221e+06	1.62032e+06	416559	534868	465331	651652	389431	579821	918382	973269	615522	689427	5.07712e+06	4.85294e+06	4.78909e+06	4.68412e+06	662434	541258
P04075	Fructose-bisphosphate aldolase A OS=Homo sapiens OX=9606 GN=ALDOA PE=1 SV=2	36.2	45.8	49.5	59.9	19.4	61.9	64	69.9	44.5	36.1	286.2	328.8	70.9	66.8	202.1	158	436128	551453	596085	721350	233420	745602	771253	842154	535669	435050	3.44827e+06	3.96055e+06	854639	804215	2.43505e+06	1.90348e+06	164323	153326	311195	366121	120426	324411	673232	565674	313037	182806	3.44827e+06	3.33157e+06	831451	637334	1.0392e+06	635846
O95810	Caveolae-associated protein 2 OS=Homo sapiens OX=9606 GN=CAVIN2 PE=1 SV=3	36.5	44.1	55.7	60.1	44.3	56.8	58.2	49.4	44.9	41.6	350.9	287.9	70.5	55.1	165.5	178.4	38088	46023.8	58038.3	62640.3	46166.1	59222	60726.7	51527.1	46819.2	43403.2	365831	300175	73531	57396.3	172538	185989	14350.7	12796.5	30299.7	31793.1	23818	25767.4	53008.8	34610.7	27360.5	18237.8	365831	252504	71536	45486.1	73633.6	62128.4
Q08380	Galectin-3-binding protein OS=Homo sapiens OX=9606 GN=LGALS3BP PE=1 SV=1	21.2	42.9	24.7	18.8	49.7	46.4	96.7	88	59.9	47.1	202.6	219.2	222.1	189.3	142.5	129	129938	262191	151017	114995	303922	283798	591215	538108	366436	287893	1.23876e+06	1.34063e+06	1.35814e+06	1.15762e+06	871240	788738	48957.7	72899.6	78840.5	58365.6	156799	123480	516076	361447	214140	120972	1.23876e+06	1.12772e+06	1.32129e+06	917402	371817	263474
P21333	Filamin-A OS=Homo sapiens OX=9606 GN=FLNA PE=1 SV=4	27.1	25.9	27.3	21.5	74.6	83.4	58.5	58.2	46.7	39	343.4	340.1	53.9	66.5	171.1	162.9	1.47008e+06	1.40158e+06	1.47918e+06	1.16515e+06	4.04034e+06	4.51828e+06	3.16947e+06	3.15051e+06	2.53125e+06	2.11116e+06	1.85998e+07	1.84225e+07	2.922e+06	3.6013e+06	9.26913e+06	8.82238e+06	553892	389695	772226	591369	2.08449e+06	1.9659e+06	2.76665e+06	2.11619e+06	1.47923e+06	887104	1.85998e+07	1.54968e+07	2.84272e+06	2.854e+06	3.95576e+06	2.94707e+06
Q15942	Zyxin OS=Homo sapiens OX=9606 GN=ZYX PE=1 SV=1	21.8			34.5	72	124.2	23.1	40.4			357.8	355	46.7	36.9	272.7	215	22891.7			36339.5	75801.6	130736	24337.5	42492.4			376453	373497	49087.1	38820.8	286889	226193	8625.06			18444.1	39107.4	56883	21244.4	28542.1			376453	314182	47755.2	30765.2	122435	75558.4
P02765	Alpha-2-HS-glycoprotein OS=Homo sapiens OX=9606 GN=AHSG PE=1 SV=2	22	23.6	57.7	28.6	91	57.9	58.3	43.8	24.8	18.2	273.4	244.4	190.5	194.4	129.2	142.2	1.50832e+07	1.6161e+07	3.95734e+07	1.96169e+07	6.23717e+07	3.97274e+07	3.99867e+07	3.00062e+07	1.69957e+07	1.24566e+07	1.8745e+08	1.67559e+08	1.30623e+08	1.33314e+08	8.8606e+07	9.75336e+07	5.68298e+06	4.49341e+06	2.06598e+07	9.95657e+06	3.21787e+07	1.72854e+07	3.49047e+07	2.01552e+07	9.93203e+06	5.23421e+06	1.8745e+08	1.40949e+08	1.27079e+08	1.05651e+08	3.78141e+07	3.25805e+07
P21291	Cysteine and glycine-rich protein 1 OS=Homo sapiens OX=9606 GN=CSRP1 PE=1 SV=3						105.4					367.8	467			278.1	381.6						79753.9					278280	353372			210453	288730						34700.9					278280	297253			89814.5	96448.7
P18206	Vinculin OS=Homo sapiens OX=9606 GN=VCL PE=1 SV=4	12.3	7.7	20.8	18	52.1	54.3	58.4	52.3	43	31.3	384.7	259.1	34.8	55.6	250.5	265.2	117011	72658	197066	170918	494604	515160	554326	495800	407917	296662	3.64966e+06	2.45835e+06	330215	527222	2.37722e+06	2.51643e+06	44087	20201.8	102881	86749.5	255175	224146	483876	333028	238381	124656	3.64966e+06	2.06794e+06	321255	417819	1.01452e+06	840599
P35579	Myosin-9 OS=Homo sapiens OX=9606 GN=MYH9 PE=1 SV=4	33.5	43.4	33.1	39.4	68.5	74.6	28.5	41.1	34.9	38.7	239.6	286.1	57.1	62.5	227.7	291.4	437390	567431	432432	514583	894678	974652	371926	536786	455933	505413	3.13039e+06	3.73803e+06	746286	816195	2.97434e+06	3.80679e+06	164798	157769	225757	261176	461581	424070	324657	360559	266441	212373	3.13039e+06	3.14439e+06	726038	646828	1.26935e+06	1.27164e+06
P07359	Platelet glycoprotein Ib alpha chain OS=Homo sapiens OX=9606 GN=GP1BA PE=1 SV=2	62.1	38.1	44.5	34		37.1	70.5	44	65.1	44.1	208.4	144.7	234.1	153.3	250	170.1	667050	409644	477839	365400		398564	758062	472529	699456	473764	2.23984e+06	1.55503e+06	2.51676e+06	1.64774e+06	2.68767e+06	1.82844e+06	251329	113898	249463	185458		173415	661718	317397	408752	199074	2.23984e+06	1.30807e+06	2.44848e+06	1305820	1.14701e+06	610779
P02654	Apolipoprotein C-I OS=Homo sapiens OX=9606 GN=APOC1 PE=1 SV=1	35	52.5	36.2	44.7	19.2	22.5	38.5	61.8	63.8	64.5	155.8	178.3	155.2	159.3	271.3	241.5	191148	286882	197752	244597	105205	123195	210719	337727	348757	352512	851823	975193	848984	871500	1.48403e+06	1.32061e+06	72019.9	79764.8	103239	124145	54277.2	53602.1	183939	226851	203809	148124	851823	820322	825950	690657	633335	441143
P00558	Phosphoglycerate kinase 1 OS=Homo sapiens OX=9606 GN=PGK1 PE=1 SV=3	53.8	114.3	55.2	100.9	61.5	28.2	78.4	37.1	39.9	26	415.6	380.9	40.6	64.5	32	71.1	157125	334062	161214	294921	179728	82360.8	229043	108541	116463	75821.9	1.21417e+06	1.11287e+06	118713	188510	93591	207777	59201.1	92882.6	84164.2	149687	92724.8	35835.1	199933	72907	68059.2	31860.1	1.21417e+06	936138	115493	149393	39941.5	69406.8
P11142	Heat shock cognate 71 kDa protein OS=Homo sapiens OX=9606 GN=HSPA8 PE=1 SV=1	36.5	39.4	26.6	26.3	28.1	35.2	27.3	29.5	30.2	27.2	314.3	378.7	66.5	72.9	223.9	237.3	444404	479976	323455	319424	342437	428287	332637	358686	367551	330997	3.82351e+06	4.60796e+06	808947	886478	2.72471e+06	2.88772e+06	167441	133453	168864	162124	176670	186347	290361	240929	214792	139084	3.82351e+06	3.87617e+06	786999	702527	1.16282e+06	964627
P62937	Peptidyl-prolyl cis-trans isomerase A OS=Homo sapiens OX=9606 GN=PPIA PE=1 SV=2	45.2	34.6	56.5	46.1	44.3	54.2	32.6	38.7	23.9	32.7	270.9	354.5	44.6	57.9	168.1	295.1	539910	413153	674160	549937	528340	646198	389052	461945	285313	390237	3.23292e+06	4.22938e+06	532374	691432	2.00606e+06	3.5206e+06	203425	114873	351955	279120	272580	281160	339607	310288	166733	163976	3.23292e+06	3.55771e+06	517930	547954	856120	1.17604e+06
P60709	Actin, cytoplasmic 1 OS=Homo sapiens OX=9606 GN=ACTB PE=1 SV=1	32.4	31.1	34.6	32.9	64.9	65.6	50.3	51.4	37.4	33.3	320.9	302.3	58.5	57.4	213.9	213.3	1.016e+07	9.75105e+06	1.08556e+07	1.03189e+07	2.03748e+07	2.06036e+07	1.58013e+07	1.61273e+07	1.17492e+07	1.04706e+07	1.00763e+08	9.49346e+07	1.83724e+07	1.80316e+07	6.71758e+07	6.69754e+07	3.82804e+06	2.71118e+06	5.66734e+06	5.23734e+06	1.05117e+07	8.96463e+06	1.3793e+07	1.08327e+07	6.86604e+06	4.39971e+06	1.00763e+08	7.9858e+07	1.78739e+07	1.42899e+07	2.86684e+07	2.23727e+07
P07996	Thrombospondin-1 OS=Homo sapiens OX=9606 GN=THBS1 PE=1 SV=2	9.8	11.1	6.8	11.6	32.2	41.8	42.9	50.7	8.8	13.1	307.5	394	65.2	73.5	233.7	297.2	164674	187010	113804	195039	542034	703910	722818	854330	148335	220984	5.17714e+06	6.63333e+06	1.09704e+06	1.23656e+06	3.93487e+06	5.00312e+06	62045.2	51996.4	59413	98991.7	279645	306271	630953	573852	86685	92856.8	5.17714e+06	5.57989e+06	1.06727e+06	979963	1.67927e+06	1.67126e+06
Q9Y490	Talin-1 OS=Homo sapiens OX=9606 GN=TLN1 PE=1 SV=3	17.6	18.9	17.1	18.4	45	41.1	41.6	38.6	37.3	32.3	423.7	402.8	48.8	37.4	203.7	175.9	808871	870365	785967	847900	2.06899e+06	1.88941e+06	1.91443e+06	1.77851e+06	1.71459e+06	1.48488e+06	1.94965e+07	1.85353e+07	2.24731e+06	1.72063e+06	9.37279e+06	8.09463e+06	304763	241996	410325	430351	1.06743e+06	822082	1.67112e+06	1.19462e+06	1001985	623942	1.94965e+07	1.55917e+07	2.18633e+06	1.36359e+06	4e+06	2.70397e+06
O00151	PDZ and LIM domain protein 1 OS=Homo sapiens OX=9606 GN=PDLIM1 PE=1 SV=4	11.6	33.8	43.2		82	60.5	47.5	39.3	39.6	26.6	370.8	305.3	48.7	50	231.4	209.7	25341.2	73977.6	94735.5		179632	132533	104071	86210.7	86882.7	58362.8	812478	669008	106742	109504	507094	459580	9547.97	20568.8	49458.1		92675.3	57665.1	90844.3	57907.6	50773.1	24523.8	812478	562763	103846	86781.1	216411	153520
P63101	14-3-3 protein zeta/delta OS=Mus musculus OX=10090 GN=Ywhaz PE=1 SV=1	32	47	43.1	48.2	54	64.8	42.7	51.7	43	45	228.7	225.5	55.8	54.9	295.2	268.2	810028	1.18766e+06	1.0904e+06	1.21975e+06	1.36511e+06	1.63883e+06	1.08067e+06	1.30727e+06	1.08744e+06	1.13725e+06	5.78297e+06	5.70233e+06	1.41051e+06	1.38807e+06	7.46494e+06	6.78251e+06	305199	330217	569257	619084	704285	713052	943321	878094	635485	477867	5.78297e+06	4.79674e+06	1.37224e+06	1.10003e+06	3.18579e+06	2.26566e+06
O43505	Beta-1,4-glucuronyltransferase 1 OS=Homo sapiens OX=9606 GN=B4GAT1 PE=1 SV=1	59.7	43.1			162.2	28.8	51.1	27.5		37.5	361.1	174.6		139.6	315.8	199	41886.6	30241			113847	20231.1	35857.2	19326.2		26290.3	253403	122500		97971.8	221634	139684	15781.9	8408.2			58735.6	8802.55	31300	12981.4		11047.1	253403	103046		77641.9	94586.1	46660.7
P01834	Immunoglobulin kappa constant OS=Homo sapiens OX=9606 GN=IGKC PE=1 SV=2					21.5	36.6	44	51.6	29.9	37.2	418	560.5	176.1	181	20.8	22.9					204241	347763	418548	490569	283924	353886	3.97373e+06	5.32844e+06	1.67437e+06	1.72054e+06	197410	217612					105372	151312	365354	329515	165921	148702	3.97373e+06	4.48223e+06	1.62894e+06	1.36351e+06	84248.1	72691.9
Q8K0E8	Fibrinogen beta chain OS=Mus musculus OX=10090 GN=Fgb PE=1 SV=1		34.9					100.4			51.9		836.5	272.8	303.5				91478.7					262726			135937		2.18957e+06	713984	794395				25434.8					229335			57120.4		1841845	694612	629552
A6NIZ1	Ras-related protein Rap-1b-like protein OS=Homo sapiens OX=9606 PE=2 SV=1					66.9		39				575.6	395.7		56.9	259.2	206.6					71013.8		41384.3				610648	419771		60327.1	275000	219206					36637.3		36124.6				610648	353107		47808.8	117361	73224.5
O70456	14-3-3 protein sigma OS=Mus musculus OX=10090 GN=Sfn PE=1 SV=2	34.3		34.4		59.3				63.6		308.6	204.6	49.5		475	370.7	42372.8		42463.3		73262.7				78524.1		380987	252638	61151.2		586402	457637	15965.1		22168.6		37797.6				45888.4		380987	212516	59492		250257	152871
P12814	Alpha-actinin-1 OS=Homo sapiens OX=9606 GN=ACTN1 PE=1 SV=2					21.9	38.8	14			3.9	549.9	540	67.3	113.9	123.2	127.1					40904.7	72511.6	26257.2			7218.8	1.02862e+06	1.01005e+06	125869	213073	230531	237755					21103.5	31549.7	22920.1			3033.31	1.02862e+06	849646	122454	168859	98382.9	79420.8
P26447	Protein S100-A4 OS=Homo sapiens OX=9606 GN=S100A4 PE=1 SV=1	150.4		34.5	72.7							396.3	221.2			448.1	276.9	48439		11110.3	23412.7							127680	71260.8			144344	89187.6	18250.7		5800.3	11883.1							127680	59943.8			61601.3	29792.6
P04070	Vitamin K-dependent protein C OS=Homo sapiens OX=9606 GN=PROC PE=1 SV=1		36.5		30.8	32.2	44.8	16.8	23.4	46	52.9	166.3	198.6	195.9	201.5	244.3	309.9		31782.7		26800.1	28064.9	39034.2	14620.1	20418.4	40097.9	46116.1	144905	173078	170703	175618	212849	270073		8836.86		13602.4	14479.2	16983.7	12762	13715	23432.7	19377.8	144905	145591	166071	139176	90837.1	90216.3
P02787	Serotransferrin OS=Homo sapiens OX=9606 GN=TF PE=1 SV=3	10.1	11.5	4.3	9.1	25.9	32.4	4.6	9.6	84.1	64.5	314.4	262.5	296.7	240.4	103.1	126.9	160183	183404	67788.9	144453	411751	516008	73229.5	152610	1.33852e+06	1.02637e+06	5.00362e+06	4.17771e+06	4.722e+06	3.8257e+06	1.6416e+06	2.01965e+06	60353.1	50993.6	35390.2	73317.1	212430	224515	63922.5	102508	782214	431278	5.00362e+06	3.51425e+06	4.59388e+06	3.03184e+06	700579	674653
P48059	LIM and senescent cell antigen-like-containing domain protein 1 OS=Homo sapiens OX=9606 GN=LIMS1 PE=1 SV=4						28.6					598.7	490.1	57	45	209.4	171.2						37892.8					793506	649613	75560.3	59665.7	277579	226889						16487.1					793506	546447	73510.2	47284.6	118462	75791.1
P07437	Tubulin beta chain OS=Homo sapiens OX=9606 GN=TUBB PE=1 SV=2	37.4				97.8						575.7	889.1					32384.4				84580.3						497947	768961					12201.7				43636.6						497947	646842
P22314	Ubiquitin-like modifier-activating enzyme 1 OS=Homo sapiens OX=9606 GN=UBA1 PE=1 SV=3	61.3	97.7		44.5							386	291.3			424	295.1	21069.2	33576.2		15294.1							132646	100078			145696	101406	7938.36	9335.52		7762.51							132646	84184.7			62178.2	33873.9
P29401	Transketolase OS=Homo sapiens OX=9606 GN=TKT PE=1 SV=3		37.1			38	19.9	25.4	27.2		43.8	243.7	353.4	139.4	164.2	220.1	287.6		33501.3			34359	17967.3	22968.3	24601.7		39593	220128	319137	125888	148277	198810	259728		9314.7			17726.4	7817.54	20049.2	16524.9		16636.8	220128	268454	122472	117509	84845.7	86760.8
P53396	ATP-citrate synthase OS=Homo sapiens OX=9606 GN=ACLY PE=1 SV=3		168.3						160.4				1271.3						28303.3						26986.1				213836						7869.46						18126.5				179877
Q91VW3	SH3 domain-binding glutamic acid-rich-like protein 3 OS=Mus musculus OX=10090 GN=Sh3bgrl3 PE=1 SV=1					36.2						135.9	99.1			714.5	614.2					25046.5						94104.4	68628.3			494638	425226					12922						94104.4	57729.4			211095	142044
P62631	Elongation factor 1-alpha 2 OS=Mus musculus OX=10090 GN=Eef1a2 PE=1 SV=1			15.8			29	19.4	23.1	27.6	30	46.1	43			667.1	698.9			13275.7			24360.8	16318.3	19439.9	23169.1	25171.6	38754.2	36090.4			560406	587145			6930.77			10599.4	14244.3	13057.8	13539.7	10577	38754.2	30358.9			239163	196132
P55056	Apolipoprotein C-IV OS=Homo sapiens OX=9606 GN=APOC4 PE=1 SV=1		16.3			19.5	20.8		19.7	17.7	39.3	366.6	467.8	231.1	297.2	44.9	59		52986.2			63559.5	67903.5		64167.7	57808.4	128159	1.19487e+06	1.52473e+06	753046	968666	146383	192272		14732.3			32791.5	29544.7		43101.4	33782.4	53852	1.19487e+06	1.28259e+06	732615	767660	62471.2	64227.2
O75144	ICOS ligand OS=Homo sapiens OX=9606 GN=ICOSLG PE=1 SV=2		45.7				8	7.5	43.6		39.7	138.8	155.7	95.6	124.9	479.8	460.8		136384				23904.1	22320.9	129846		118272	413764	464144	285007	372270	1.4304e+06	1.37365e+06		37920.2				10400.7	19484	87217.7		49697.4	413764	390433	277274	295021	610448	458861
P06733	Alpha-enolase OS=Homo sapiens OX=9606 GN=ENO1 PE=1 SV=2				8.1				7.9			412.7	389.9			436.1	345.3				19412.4				19027.1			990373	935820			1.04658e+06	828611				9852.77				12780.5			990373	787202			446646	276793
P01942	Hemoglobin subunit alpha OS=Mus musculus OX=10090 GN=Hba PE=1 SV=2						8.9			8.7						790.2	792.2						43567.4			42819.9						3.86939e+06	3.87918e+06						18956.1			25023.3						1.65133e+06	1.29582e+06
Q15485	Ficolin-2 OS=Homo sapiens OX=9606 GN=FCN2 PE=1 SV=2											505.4	558.1	220.9	315.6													150196	165883	65641.5	93803.6													150196	139539	63860.5	74338.6
P08514	Integrin alpha-IIb OS=Homo sapiens OX=9606 GN=ITGA2B PE=1 SV=3											738.2	861.8															169163	197479															169163	166117
Q00623	Apolipoprotein A-I OS=Mus musculus OX=10090 GN=Apoa1 PE=1 SV=2															844.1	755.9															1.63855e+06	1.4674e+06															699279	490175
P16402	Histone H1.3 OS=Homo sapiens OX=9606 GN=HIST1H1D PE=1 SV=2															741.3	858.7															634465	734865															270769	245478
P05106	Integrin beta-3 OS=Homo sapiens OX=9606 GN=ITGB3 PE=1 SV=2											751.7	848.3															231199	260931															231199	219493
P06753	Tropomyosin alpha-3 chain OS=Homo sapiens OX=9606 GN=TPM3 PE=1 SV=2											508.6	418	42.6		313.1	317.7											323101	265560	27059.7		198918	201827											323101	223386	26325.5		84891.6	67419
Q86UX7	Fermitin family homolog 3 OS=Homo sapiens OX=9606 GN=FERMT3 PE=1 SV=1											599.1	650.1		37.6	183.7	129.6											549258	596045		34428.3	168385	118831											549258	501387		27284.1	71861.3	39694.8
P37802	Transgelin-2 OS=Homo sapiens OX=9606 GN=TAGLN2 PE=1 SV=3											721.7	878.3															425822	518212															425822	435914
P02730	Band 3 anion transport protein OS=Homo sapiens OX=9606 GN=SLC4A1 PE=1 SV=3											1600																222524																222524
P27105	Erythrocyte band 7 integral membrane protein OS=Homo sapiens OX=9606 GN=STOM PE=1 SV=3											653.5	946.5															251932	364923															251932	306969
O55222	Integrin-linked protein kinase OS=Mus musculus OX=10090 GN=Ilk PE=1 SV=2											703	897															172939	220683															172939	185636
Q9R0G6	Cartilage oligomeric matrix protein OS=Mus musculus OX=10090 GN=Comp PE=1 SV=2															532.2	1067.8															611030	1.22581e+06															260767	409475
P97298	Pigment epithelium-derived factor OS=Mus musculus OX=10090 GN=Serpinf1 PE=1 SV=2															711.2	888.8															1.65495e+06	2.06834e+06															706276	690918
O00299	Chloride intracellular channel protein 1 OS=Homo sapiens OX=9606 GN=CLIC1 PE=1 SV=4											405.9	462.2			359.5	372.4											470484	535719			416619	431601											470484	450641			177799	144174
P13020	Gelsolin OS=Mus musculus OX=10090 GN=Gsn PE=1 SV=3															880.5	719.5															1.79511e+06	1.46694e+06															766092	490022
Q01518	Adenylyl cyclase-associated protein 1 OS=Homo sapiens OX=9606 GN=CAP1 PE=1 SV=5											429.2	340.6			339.3	490.9											437687	347352			346030	500653											437687	292189			147674	167240
P30101	Protein disulfide-isomerase A3 OS=Homo sapiens OX=9606 GN=PDIA3 PE=1 SV=4											776.3	752.6		71													363660	352560		33270.9													363660	296570		26366.9
Q06830	Peroxiredoxin-1 OS=Homo sapiens OX=9606 GN=PRDX1 PE=1 SV=1											574.7	801.1				224.2											128647	179308				50177.9											128647	150832				16761.6
O14950	Myosin regulatory light chain 12B OS=Homo sapiens OX=9606 GN=MYL12B PE=1 SV=2											283	442.8			417.6	456.6											157489	246376			232357	254044											157489	207249			99162.2	84862
P14618	Pyruvate kinase PKM OS=Homo sapiens OX=9606 GN=PKM PE=1 SV=4											745.7	854.3															362540	415346															362540	349384
Q9ULV4	Coronin-1C OS=Homo sapiens OX=9606 GN=CORO1C PE=1 SV=1
Q5T6F2	Ubiquitin-associated protein 2 OS=Homo sapiens OX=9606 GN=UBAP2 PE=1 SV=1
P01876	Immunoglobulin heavy constant alpha 1 OS=Homo sapiens OX=9606 GN=IGHA1 PE=1 SV=2
P60660	Myosin light polypeptide 6 OS=Homo sapiens OX=9606 GN=MYL6 PE=1 SV=2
P01027	Complement C3 OS=Mus musculus OX=10090 GN=C3 PE=1 SV=3
P49368	T-complex protein 1 subunit gamma OS=Homo sapiens OX=9606 GN=CCT3 PE=1 SV=4
Q9EQP2	EH domain-containing protein 4 OS=Mus musculus OX=10090 GN=Ehd4 PE=1 SV=1
P62266	40S ribosomal protein S23 OS=Homo sapiens OX=9606 GN=RPS23 PE=1 SV=3
Q86U17	Serpin A11 OS=Homo sapiens OX=9606 GN=SERPINA11 PE=2 SV=2
