# Supplementary material for: Multi-Omics Profiling Identifies Pathways Associated With CD8+ T-Cell Activation in Severe Aplastic Anemia
Source: Front Genet. 2022 Jan 4;12:790990. doi: 10.3389/fgene.2021.790990 (PMC8764265; doi:10.3389/fgene.2021.790990)
Supplement: Supplementary file 2 [file DataSheet3.csv]

	FC	log2(FC)	raw.pval	#NAME?
2,2'-Methylenebis(4-methyl-6-tert-butylphenol)	1347.9	10.396	0.000172	3.7645
Lidocaine	46.738	5.5465	0.000172	3.7645
Methyl salicylate	0.066441	-3.9118	0.001204	2.9194
alpha-Eleostearic acid	2.1293	1.0904	0.001204	2.9194
2-Arachidonoyl glycerol	6.6736	2.7385	0.002064	2.6853
Nicotinamide	3.706	1.8899	0.002064	2.6853
Methyl acetoacetate	0.47912	-1.0616	0.0072239	2.1412
7-{[(2E)-3,7-Dimethyl-2,6-octadien-1-yl]oxy}-1,3-dihydroxy-9H-xanthen-9-one	0.05035	-4.3119	0.01032	1.9863
3-Methyl-1-morpholinopyrido[1,2-a]benzimidazole-4-carbonitrile	0.11824	-3.0802	0.014276	1.8454
3,4-Dihydroxybenzenesulfonic acid	5.7021	2.5115	0.019436	1.7114
Dodecyl sulfate	2.7466	1.4576	0.019436	1.7114
Hexadecanedioic acid	0.46093	-1.1174	0.0258	1.5884
2-Methylglutaric acid	0.49676	-1.0094	0.033884	1.47
Methylparaben	0.23321	-2.1003	0.043688	1.3596
N-Acetyl-DL-tryptophan	0.45675	-1.1305	0.043688	1.3596
4-Hydroxy-2-methylbenzoic acid	0.36365	-1.4594	0.055728	1.2539
Carbaprostacyclin	0.45096	-1.1489	0.070003	1.1549
12-Aminododecanoic acid	2.205	1.1407	0.070003	1.1549
