# Supplementary material for: Multi-Omics Profiling Identifies Pathways Associated With CD8+ T-Cell Activation in Severe Aplastic Anemia
Source: Front Genet. 2022 Jan 4;12:790990. doi: 10.3389/fgene.2021.790990 (PMC8764265; doi:10.3389/fgene.2021.790990)
Supplement: Supplementary file 3 [file Table1.xlsx]

## Sheet: Compounds
Name	Formula	Group Area: 1_200815011004	Group Area: 2	Group Area: 3	Group Area: 4	Group Area: 5	Group Area: 6	Group Area: 7	Group Area: 8	Group Area: 9	Group Area: 10	Group Area: 11	Group Area: 12	Group Area: 13	Group Area: 14	Group Area: 15	Group Area: 16	Group Area: 17	Group Area: 18	Group Area: 19	Group Area: 20	Group Area: 21	Group Area: 22	Group Area: 23	Group Area: 24	Group Area: 25	Group Area: 26	Group Area: 27	Group Area: 28	Group Area: 29	Group Area: 30	Group Area: 31	Group Area: 32	Group Area: 33	Group Area: 34
Ethylenediaminetetraacetic acid (EDTA)	C10 H16 N2 O8	3.70592e+06	5.29193e+06	2.01055e+07	4.92986e+06	1.25882e+07	3.88476e+06	1.9774e+07	5.65128e+06	2.1188e+07	2.31653e+07	5.96933e+06	9.33856e+06	2.60699e+06	1.80374e+07	2.27965e+07	3.07539e+06	3.68433e+06	2.01715e+07	1.14968e+07	7.37924e+06	2.62348e+07	8.12106e+06	2.58155e+07	5.71152e+06	2.73085e+07	2.1093e+07	6.71782e+06	2.32632e+07	2.62098e+07	2.96852e+07	3.34767e+06	101307	2.41129e+06	3.21076e+07
Caffeine	C8 H10 N4 O2	26722.3	140901	18228.2	7988.35	20721.1	8856.94	10350.1	10188.9	117953	8229.56	4.00616e+06	10323.6	9441.12	7083.1	7174.99	7473.46	6975.84	4680.3	8794.08	98085.6	5934.49	2.15801e+06	6.56265e+06	4.37117e+06	9533.63	140804	4251.52	1.03146e+07	15212.7	427368	2.09703e+06	10255.7	111546	9730.74
Tetradecanedioic acid	C14 H26 O4	35796.4	124295	6878.3	34846.8	42750.4	18559.7	35839.2	119463	147085	43088.6	141558	24007.2	57322.8	31334.3	23338.2	93903.4	189246	77222	22235.1	31032.4	265635	23228.3	179831	211930	207662	99916.5	51609.7	113865	86257.4	151723	62516.6	55716.4	11526	79728.9
Caffeine	C8 H10 N4 O2	7817.02	104714	14581.5	7243.51	11149.8	2171.24	10640.5	11026.4	66037.8	11732.8	2.82808e+06	8882.75	11697.4	9648.78	5238.42	12730.6	8193.07	16516.2	10093.5	43174.6	13271.6	1.43634e+06	4.35307e+06	2.96585e+06	10789.6	83257.7	10717.8	7.61572e+06	15491.1	318749	1.36049e+06	10294.9	81299.4	12104.6
DL-Tryptophan	C11 H12 N2 O2	7.21506e+07	4.55155e+07	8.19583e+07	4.17737e+07	5.6981e+07	5.36135e+07	9.86449e+07	5.35793e+07	5.91604e+07	7.42401e+07	6.16569e+07	6.81158e+07	7.94291e+07	7.45353e+07	8.061e+07	1.01366e+08	6.35398e+07	5.45029e+07	7.43738e+07	8.05755e+07	4.14775e+07	6.31014e+07	7.53883e+07	6.69505e+07	5.9429e+07	6.49643e+07	7.15957e+07	1.02261e+08	6.90108e+07	1.05785e+08	5.01366e+07	3.77409e+07	1.70534e+07	8.26565e+07
trans-3-Indoleacrylic acid	C11 H9 N O2	6.48308e+07	4.10501e+07	7.43e+07	3.58032e+07	5.0229e+07	4.75364e+07	9.21241e+07	4.79612e+07	5.2691e+07	6.75009e+07	5.55949e+07	6.0765e+07	7.15721e+07	6.69124e+07	7.50562e+07	9.43747e+07	5.67632e+07	4.89134e+07	6.73522e+07	7.33946e+07	3.71231e+07	5.73424e+07	6.76842e+07	6.12124e+07	5.43087e+07	5.5243e+07	6.50978e+07	9.43055e+07	6.25061e+07	9.22261e+07	4.54724e+07	3.36547e+07	1.53388e+07	7.37643e+07
trans-3-Indoleacrylic acid	C11 H9 N O2	2.96818e+07	1.6978e+07	3.31617e+07	1.54855e+07	2.56577e+07	2.80565e+07	4.14915e+06	2.18237e+07	2.58398e+07	2.25357e+07	2.55672e+07	2.94618e+07	2.36674e+07	3.33951e+07	4.83184e+06	1.50927e+07	2.71308e+07	2.54156e+07	3.31125e+07	3.44528e+07	1.55625e+07	2.57464e+07	3.20827e+07	4.40865e+07	2.73591e+07	3.87519e+07	3.49566e+07	7.58754e+07	3.05556e+07	4.17995e+07	2.74096e+07	1.39317e+07	6.54774e+06	7.34854e+07
trans-3-Indoleacrylic acid	C11 H9 N O2	5.38902e+07	2.96125e+07	5.02165e+07	2.3447e+07	4.12532e+07	4.16406e+07	4.52825e+07	3.77737e+07	4.07936e+07	4.29473e+07	4.17353e+07	4.99449e+07	4.77071e+07	4.64997e+07	3.82374e+07	4.46328e+07	4.41108e+07	3.88516e+07	5.00891e+07	5.33077e+07	2.98428e+07	4.20485e+07	4.78675e+07	3.9937e+07	4.59466e+07	4.18982e+07	4.66118e+07	5.29914e+07	4.74575e+07	6.40382e+07	3.28862e+07	2.31692e+07	1.07914e+07	3.89341e+07
N-Phenylacetylglutamine	C13 H16 N2 O4	768534	2.08266e+06	928771	1.00742e+06	828309	546274	724021	1.52083e+06	1.6271e+06	885733	1.52466e+06	109910	2.06479e+06	2.40671e+06	2.33699e+06	88060.9	438493	1.23856e+06	468016	64135.1	393606	791056	381235	1.00362e+06	1.30584e+06	1.81074e+06	705372	884617	788981	661461	393126	9863.83	299411	553516
Decanoylcarnitine	C17 H33 N O4	888889	369270	814291	1.8276e+06	2.84761e+06	375927	2.68338e+06	1.79159e+06	1.60248e+06	3.10239e+06	867051	717505	639436	1.52399e+06	1.63998e+06	298952	1.11261e+06	218203	1.90391e+06	1.80891e+06	3.10028e+06	4.55269e+06	1.94004e+06	4.32738e+06	1.01098e+07	7.8926e+06	7.61837e+06	2.6821e+06	3.31636e+06	1.26832e+07	6.57837e+06	54419.4	480041	3.30544e+06
DL-Carnitine	C7 H15 N O3	2.50658e+07	1.07863e+07	2.67186e+07	1.32258e+07	1.77394e+07	2.60146e+07	2.67629e+07	1.42741e+07	1.1384e+07	1.80821e+07	1.69952e+07	2.30224e+07	2.15828e+07	1.69003e+07	1.03566e+07	1.90682e+07	1.45346e+07	2.26554e+07	1.86033e+07	1.73788e+07	1.58068e+07	1.74632e+07	1.64941e+07	2.1304e+07	1.78104e+07	1.68927e+07	1.69292e+07	2.01653e+07	2.34822e+07	1.75552e+07	1.75725e+07	4.04095e+06	2.84139e+06	2.20579e+07
DL-Dipalmitoylphosphatidylcholine	C40 H80 N O8 P	74491.3	222233	109701	136612	121085	177894	129095	124339	214545	143356	203311	185029	124386	295570	306751	148798	173806	201933	129921	146030	129419	117591	156391	109707	149891	128464	121544	134815	133521	125278	112140	699807	151110	149666
Dapoxetine	C21 H23 N O	603.269	692.291	615.992	645.691	672.323	554.143	638.324	613.177	610.006	523.312	589.039	601.491	512.012	526.93	636.455	641.745	706.967	556.638	641.245	609.045	584.351	622.561	564.815	580.116	597.554	488.785	3.67227e+06	2997.68	593.865	556.015	657.976	767.696	591.452	576.441
DL-Tryptophan	C11 H12 N2 O2	5.90411e+07	3.2527e+07	5.57681e+07	2.60172e+07	4.54768e+07	4.54607e+07	5.00187e+07	4.18286e+07	4.54225e+07	4.78456e+07	4.55761e+07	5.49161e+07	5.32678e+07	5.20009e+07	4.2324e+07	4.95369e+07	4.8512e+07	4.27623e+07	5.49278e+07	5.8266e+07	3.27968e+07	4.61549e+07	5.26063e+07	4.36519e+07	4.98211e+07	4.59799e+07	5.07862e+07	5.92428e+07	5.1375e+07	6.92728e+07	3.62201e+07	2.59144e+07	1.18248e+07	4.28935e+07
DL-Carnitine	C7 H15 N O3	2.20507e+07	1.27449e+07	2.07574e+07	1.23455e+07	1.61904e+07	2.07206e+07	2.31193e+07	1.26656e+07	1.41752e+07	1.69484e+07	1.4471e+07	2.03524e+07	1.93783e+07	1.47772e+07	6.79903e+06	1.58656e+07	1.15487e+07	2.53198e+07	1.61986e+07	1.83369e+07	1.81471e+07	1.9535e+07	1.3737e+07	2.32648e+07	1.47588e+07	1.91203e+07	1.37787e+07	2.62735e+07	2.1923e+07	1.72329e+07	2.04484e+07	2.61291e+06	2.3128e+06	2.14748e+07
Bis(2-ethylhexyl) phthalate	C24 H38 O4	108562	276793	243395	79952.7	119789	538525	232447	218747	555515	268230	203601	277656	134162	343520	731165	202844	220763	189031	240846	317282	131273	419297	216486	61154.2	43935.6	112258	78573.3	394947	66835.6	60480.2	66306.6	1.08342e+07	386508	188384
Corticosterone	C21 H30 O4	41340.7	68523.3	39676.2	67636.5	44465.3	34420.5	19240.5	154219	134889	34297.7	77603.3	11136	57069.4	16761.6	180762	84099.6	28909.8	127274	54733.1	84530.7	2830.92	227682	7728.3	10492.8	22498.4	106203	146085	13628.9	171982	65391.2	22388.8	761.718	724.19	5827.84
Theobromine	C7 H8 N4 O2	7454.29	54891.7	15748.4	41597.4	12250.8	9448.56	12362.9	13434.9	14779.8	6884.07	86534.9	7037.13	6424.57	7250.92	7762	20224.1	6532.87	146222	8502.9	26297.7	150584	121615	636651	618624	7334.26	2978.23	8931.46	1.84878e+06	14860.2	133972	187077	7920.19	164730	7253.64
Clindamycin	C18 H33 Cl N2 O5 S	756.469	984.166	975.336	865.746	919.492	797.291	739.221	747.88	780.188	743.182	758.827	721.134	715.518	722.118	720.787	657.996	724.983	723.233	747.101	8.37652e+06	791.131	720.745	698.635	727.766	757.493	817.174	672.688	668.266	757.165	723.053	722.335	1117.76	800.351	785.614
Taurochenodeoxycholic acid	C26 H45 N O6 S	3.5379e+06	1.58885e+07	4.81058e+06	295654	127295	1.34456e+06	498508	978292	5.01044e+06	1.39235e+06	207690	244412	726072	5.30715e+06	1.70516e+06	908023	1.2732e+06	541408	2.46318e+06	410476	243915	118554	461709	258758	667633	978570	969247	368491	1.34881e+06	73285.8	59521.1	8.89062e+06	215485	759928
DL-Stachydrine	C7 H13 N O2	756682	4.99732e+06	313104	282235	1.58354e+06	294288	611731	249197	5.14277e+06	1.20815e+06	202597	295359	475466	155079	70664.4	485264	978643	7.57412e+06	249871	4.17833e+06	3.91453e+06	5.14464e+06	668213	5.35674e+06	245653	3.96409e+06	201490	8.3435e+06	1.92608e+06	1.90601e+06	5.26752e+06	393066	34725.4	1.72354e+06
L-Phenylalanine	C9 H11 N O2	8.50987e+07	7.2968e+07	4.27107e+07	4.14336e+07	6.12504e+07	6.49559e+07	5.55522e+07	2.77009e+07	7.43181e+07	3.54739e+07	3.06422e+07	4.59554e+07	8.76169e+07	9.46547e+07	2.07828e+08	3.3455e+07	3.45192e+07	2.60939e+07	8.00673e+07	2.71205e+07	4.50909e+07	6.19396e+07	8.88677e+07	5.69743e+07	3.01167e+07	2.9785e+07	7.74642e+07	1.9629e+07	5.85018e+07	3.57033e+07	3.48935e+07	4.16221e+07	2.13376e+07	6.27199e+07
Taurochenodeoxycholic acid	C26 H45 N O6 S	402524	12304.2	4757.53	11821.8	6234.04	2171.55	10271.7	105190	6768.29	33418.6	3216.33	2255.24	105988	86288	616017	31863.4	37900.5	290240	293625	288176	39172.5	11004.8	435691	44906.7	43243	262258	847386	107519	515726	21736.3	1756.14	808247	25308.9	337837
Cortisone	C21 H28 O5	181226	167997	13997.1	187699	164826	15387.3	157267	160997	208983	145069	288720	252229	101363	228736	163251	133473	149609	239186	164741	300499	64726.9	274834	178731	180451	256794	264305	206601	190561	233827	340451	278620	5197.93	16381	126325
Taurochenodeoxycholic acid	C26 H45 N O6 S	48528.2	11208.4	746080	21875.6	3419.23	199861	9983.13	58935.7	3502.54	30641.4	5976.04	38565.4	51626	1.45288e+06	88075.5	151185	30205.5	47330.1	23492.6	11132.6	10185.8	18345.3	49582.3	53214.6	256287	158355	75133.9	22081.1	206149	1291.19	7622.9	151178	8469.12	17469.2
Erucamide	C22 H43 N O	2.50803e+07	2.22459e+07	2.37581e+07	5.62403e+06	3.93125e+07	7.27507e+06	4.92455e+06	1.84131e+07	2.84443e+07	7.87505e+06	6.52616e+06	3.24567e+06	9.35213e+06	3.76859e+07	1.31865e+07	7.67893e+06	6.94324e+06	1.209e+07	7.78132e+06	4.34612e+07	3.56323e+07	4.68057e+06	3.65261e+07	1.56786e+07	8.34552e+06	1.53343e+07	1.26689e+07	1.56979e+07	4.5874e+06	3.25879e+07	3.30201e+07	5.54896e+06	6.10749e+06	2.64199e+06
Cilastatin	C16 H26 N2 O5 S	3199.65	3701.62	3407.98	3175.87	3244.96	3070.82	3163.4	3068.98	3425.66	2874.54	3069.22	9394.05	3154.67	1.20473e+06	3081.9	2908.01	3273.84	3135	2.10524e+06	3353.45	3389.87	3244.42	3042.45	3069.28	3212.48	3215.21	3261.34	3199.31	3378.45	3326.54	3297.38	5260.09	3209.38	3217.83
Tetrahydrocortisone	C21 H32 O5	185730	22014.7	3287.16	229901	443659	3939.84	143429	271124	20567.2	451340	48561.9	30160.4	63294.1	120067	70130.7	136448	107160	62139.2	165021	193921	115877	351904	141112	262612	289988	193877	163238	219177	204477	285758	218036	1765.01	36823.4	279456
Taurochenodeoxycholic acid	C26 H45 N O6 S	23288.5	26387.8	20583.3	28524.1	59418.8	17441.9	31134.8	26148.7	27041.4	11083.4	95260.9	34307.7	35289.2	19207.7	12930.8	29152.8	34934.4	42987.3	12314.1	100453	48656.9	136957	52507.7	95092.2	70958.9	49668.4	92668.1	233879	78287.6	118866	99787.7	199357	10040.8	119654
Cortisol	C21 H30 O5	1.20016e+06	1.56654e+06	263431	1.04832e+06	1.31252e+06	234407	712443	1.52067e+06	1.93407e+06	1.31969e+06	1.79825e+06	1.07583e+06	1.12878e+06	1.45242e+06	1.89266e+06	1.44463e+06	808350	3.54728e+06	1.57812e+06	1.41731e+06	233854	1.80467e+06	656135	512370	1.15832e+06	1.75343e+06	1.8167e+06	867333	1.83945e+06	1.46958e+06	832401	11785.3	78814.3	486763
Choline	C5 H13 N O	1.05084e+07	7.68464e+06	1.19519e+07	7.18995e+06	7.69409e+06	6.79272e+06	1.02367e+07	8.63475e+06	7.62206e+06	5.59381e+06	7.8676e+06	7.18984e+06	1.10727e+07	8.93352e+06	8.65752e+06	9.3908e+06	9.27789e+06	9.77389e+06	6.61086e+06	9.59083e+06	7.63112e+06	6.91204e+06	1.11409e+07	7.39072e+06	7.83168e+06	1.01449e+07	8.3838e+06	9.32727e+06	7.49727e+06	8.91149e+06	4.37367e+06	3.94935e+07	746166	8.98758e+06
Glycoursodeoxycholic acid	C26 H43 N O5	8106.3	1.20454e+06	122713	6646.76	5395.53	94675.1	4511.21	15446.8	1.06479e+06	5106.11	6407.21	5540.01	11742	11612.5	23840.6	4782.58	6702.93	7908.44	4943.09	6069.75	7027.39	6059.39	12119.7	8848.43	9811.83	10627.3	8440.06	7536.5	6192.83	4766.53	5197.07	6200.92	6533.04	10872.2
Metronidazole	C6 H9 N3 O3	8091.29	9100.47	10306.1	6091.1	7908.34	7736.69	7452.43	6409.27	10232.4	6981.76	6695.88	9368.55	8566.09	8556.51	14706.4	7055.05	1.91788e+07	38404.7	15596.6	15681.9	14207.1	6210.04	8331.45	8293.08	6953.67	6553.73	7020.32	8657	7269.22	6979.18	7197.52	32565.6	5399.87	6502.39
Glycoursodeoxycholic acid	C26 H43 N O5	1.24861e+07	2.29615e+07	7.87545e+06	3.64438e+06	2.60431e+06	2.8579e+06	3.4576e+06	9.57522e+06	1.17247e+07	1.43949e+07	1.88631e+06	4.89816e+06	5.43982e+06	1.81602e+07	1.20969e+07	5.34548e+06	8.40934e+06	2.42851e+06	1.92899e+07	2.64421e+06	5.8696e+06	2.21263e+06	5.83175e+06	2.95821e+06	9.75584e+06	1.73818e+07	1.40183e+07	7.41605e+06	8.08409e+06	2.06579e+06	2.64375e+06	5.23973e+06	3.23477e+06	1.59399e+07
Tetradecanedioic acid	C14 H26 O4	39439.4	30481.3	74605.2	80383.6	58061.3	79180.9	74787.7	36698.1	28705.2	72195.2	216427	109906	40129.4	176500	69225.5	28433.4	115395	59085	33852.9	47696.6	111906	76576.4	37264.3	45839.9	192449	178152	171598	38568.8	49087.4	42505.6	70447.2	236103	22105.7	72599
Creatinine	C4 H7 N3 O	9.46955e+06	7.11979e+06	5.81825e+06	7.59114e+06	9.19251e+06	5.36836e+06	9.17232e+06	8.0903e+06	7.31818e+06	1.01508e+07	5.16463e+06	9.33616e+06	1.00012e+07	1.36649e+07	5.61796e+06	9.53805e+06	1.29106e+07	6.97026e+06	8.89741e+06	8.15352e+06	7.60247e+06	8.60163e+06	7.10173e+06	7.91474e+06	8.1771e+06	8.06596e+06	1.1372e+07	1.30533e+07	9.14141e+06	8.7867e+06	8.44524e+06	1.62572e+07	1.50634e+06	1.05063e+07
Metronidazole	C6 H9 N3 O3	3929.4	5391.67	7016.26	6609.57	4037.51	4639.39	3547.4	3547.34	3567.98	5214.9	3428.16	4062.86	4675.94	3423.68	3723.09	4804.11	1.56288e+07	41195.7	16156.4	7845.29	8428.89	17473.3	4783.31	11156.4	5480.72	10137.4	3357.35	3275.83	3687.61	3349.11	3486.83	24461.9	3939.03	3374.72
Metronidazole-OH	C6 H9 N3 O4	2420.08	3834.97	3017.16	2812.78	2825.11	3383.88	2472.21	2439.71	2882.18	2459.87	2421.05	2455.53	2432.38	2628.69	3471.98	2301.16	1.08714e+07	11393.6	2297.8	2211.17	2064.6	2329.2	2333.68	2252.9	2639.76	2368.39	2397.06	2263.98	2501.42	2371.51	2403.62	20056.5	3284.38	2434.78
Deoxycholic acid	C24 H40 O4	262942	22132.1	11834.3	539211	107013	3416.28	139001	604130	11549.2	162486	759279	22128.9	1.25457e+06	17451.8	66924.7	15863.9	10490.5	940695	248002	78237	291061	94251	489677	310465	108832	465569	435060	456868	126582	382532	115708	18821.4	80176	544741
9-Chlorohexadecafluoro-3-oxanonane-1-sulfonate	C8 H Cl F16 O4 S	29975	108406	67623.2	52679.5	20834.8	51098	28291	48151.2	111426	18445.9	14108.8	29436.6	74516.5	46924.8	71894.7	28942.6	19980.6	45599.6	24972.7	61845.6	85758.4	22328.1	26910.1	236465	3315.91	23405.3	36093	71856.4	19395.1	45772.6	12722.8	472.401	18513.2	7750.15
DL-Arginine	C6 H14 N4 O2	1.73833e+06	1.23144e+06	2.18805e+06	911925	1.55467e+06	1.1172e+06	1.2761e+06	1.43456e+06	1.17856e+06	2.06906e+06	3.32232e+06	1.3628e+06	2.31401e+06	1.56148e+06	674799	960158	1.84965e+06	750348	1.43102e+06	946795	731978	1.98165e+06	1.22678e+06	815581	552877	713901	464978	1.38346e+06	996533	923695	1.10395e+06	238551	354393	2.39271e+06
Bis(methylbenzylidene)sorbitol	C22 H26 O6	3.09957e+06	2.7972e+06	2.57742e+06	2.74343e+06	2.58905e+06	2.65977e+06	3.50217e+06	3.16463e+06	2.67807e+06	2.57165e+06	3.56996e+06	3.06075e+06	2.65941e+06	2.43814e+06	2.57151e+06	3.58635e+06	2.69599e+06	2.58719e+06	2.95154e+06	2.4143e+06	2.56956e+06	2.8908e+06	2.63965e+06	3.15966e+06	2.03625e+06	2.62308e+06	2.62796e+06	2.98108e+06	2.56396e+06	2.35279e+06	2.30134e+06	2.14603e+06	2.55536e+06	2.55257e+06
Hexanoylcarnitine	C13 H25 N O4	192612	81940.2	238619	726157	853917	110370	533784	480578	325743	934469	248256	247772	154568	336885	319093	112163	316742	76487.5	488186	405171	442808	836406	296914	631173	1.42333e+06	1.06621e+06	1.19646e+06	586138	605177	1.58636e+06	719455	360033	78399.2	434787
3-Indoxyl sulphate	C8 H7 N O4 S	1.17397e+07	3.22019e+06	2.92543e+06	3.62083e+06	5.10479e+06	2.59442e+06	9.45501e+06	2.65552e+06	3.20391e+06	4.70942e+06	3.78005e+06	7737.2	3.83443e+06	5.31456e+06	1.29985e+06	153636	1.73283e+06	3.37812e+06	4691.72	2.30494e+06	3.61041e+06	4.34678e+06	2.18572e+06	3.50965e+06	3.14956e+06	9.28188e+06	1.59325e+06	2.56695e+06	937908	4.80609e+06	1.95951e+06	210521	472968	5.182e+06
Lidocaine	C14 H22 N2 O	4.90724e+07	9.41219e+06	9.36336e+06	5.21575e+06	2.06559e+07	363500	140790	140659	433555	1.8806e+06	168707	83272.3	96897.7	70835.5	1.67744e+06	56801.2	63160.3	67000.2	54569	43579.2	45426.6	1.21468e+06	34207.3	40197.9	40999.6	46101	31659.5	30436.3	35093.4	28670.1	25627	28533.1	36623.4	31749.2
5-Hydroxyindole-3-acetic acid	C10 H9 N O3	14365.3	14596.2	10787.9	10687.8	17175.4	7074.49	15764.6	12636.6	19532.4	16189.6	9318.99	12756.1	14290.8	17778.1	15775	13472.4	23550.9	24135.6	10972.2	18734	49106.3	15473.2	6795.6	9253.56	12012.3	13081.2	20490.7	22654.9	11755.3	10615	6707.46	661610	2290.23	10567.5
L-Phenylalanine	C9 H11 N O2	3.34542e+07	2.37736e+07	5.49557e+07	1.46345e+07	2.86808e+07	3.61595e+07	3.14081e+07	2.1747e+07	5.04636e+07	2.5393e+07	2.22511e+07	5.93872e+07	4.12291e+07	4.63889e+07	1.05042e+08	2.83377e+07	3.43852e+07	2.04384e+07	4.40871e+07	2.09309e+07	2.01121e+07	2.33553e+07	3.47396e+07	1.83435e+07	2.52991e+07	2.57711e+07	3.3317e+07	3.36548e+07	3.3782e+07	2.34623e+07	2.34904e+07	3.94089e+07	7.6786e+06	2.0865e+07
Isoquinoline	C9 H7 N	763473	21615.8	20823.4	140459	23634.6	19049.2	460012	163147	14703.3	21295.4	493993	7419.64	183076	14385.2	15523.8	25826.6	16706.3	259272	14286.9	427985	245173	143041	869958	862059	79068.9	2.22645e+07	442776	1.52857e+06	240279	1.11412e+06	397477	22217.9	112577	482926
Lidocaine	C14 H22 N2 O	5.60265e+08	6.01088e+08	5.37485e+08	1.07062e+08	4.40642e+08	123064	74467.5	820496	1.01623e+07	4.83314e+07	2.22177e+06	160835	703041	209287	4.48754e+07	130744	214646	284343	343853	51679.6	79889.4	3.29659e+07	122490	163880	232270	186043	52211.9	93827	98562.4	120997	113072	92737.4	223548	220696
Glycoursodeoxycholic acid	C26 H43 N O5	2.0596e+06	91128.3	6435.09	662569	113338	3288.65	210044	2.48279e+06	34590.8	932217	288280	9887.54	1.16164e+06	175074	1.60186e+06	210326	125048	1.26182e+06	1.36984e+06	1.07304e+06	601415	146527	2.37462e+06	232227	402000	3.00664e+06	6.55389e+06	1.10586e+06	1.18596e+06	308128	8308.44	677315	294496	3.51487e+06
Stanozolol	C21 H32 N2 O	743.665	3209.89	910.996	3179.25	6510.11	809.737	1373.71	1644.95	2788.76	723.73	1.39705e+06	4769.53	1830.64	1727.05	890.836	939.241	771.044	1863.21	652.061	4255.01	745.229	6371.04	3753.26	738.137	2471.57	710.758	807.045	757.443	1901.19	2428.57	722.707	713.333	3873.95	7691.79
Dibutyl phthalate	C16 H22 O4	1.1048e+07	7.74467e+06	4.84844e+06	6.23016e+06	5.54359e+06	5.44615e+06	6.01949e+06	4.60212e+06	8.30879e+06	6.4847e+06	5.39518e+06	5.3105e+06	7.11663e+06	8.61219e+06	1.00199e+07	1.07681e+07	8.09672e+06	1.12073e+07	9.68918e+06	7.35106e+06	1.01921e+07	1.05603e+07	1.11322e+07	8.66967e+06	7.31073e+06	6.94766e+06	6.66686e+06	7.93957e+06	1.16984e+07	9.50768e+06	7.83974e+06	8.59045e+06	8.0453e+06	6.77701e+06
Deoxycholic acid	C24 H40 O4	14763	635.96	114367	106758	51421.8	114457	14804.6	51208.2	635.251	40112.9	30339.9	2614.94	99006	36579.7	9091.16	11015.7	766.192	85573.2	6458.28	3276.55	97111.9	123360	15803.3	294616	405177	153863	31541.6	66803.4	42682.9	68470	194897	467.698	8030.22	30229.5
Cefoperazone	C25 H27 N9 O8 S2	5895.27	7648.59	6914.95	6454.38	6690.47	5836.89	5888.95	5942.16	6236.69	6347.02	6092.68	3.44383e+07	7830.64	6516.63	2.82146e+07	3.65959e+06	5672.2	5907.49	6388	6005.48	7425.43	6301.36	6075.19	6757.83	6715.97	6114.92	6211.87	5929.34	6339.89	6125.61	6220.75	11122.2	7495.82	6040.41
Hypoxanthine	C5 H4 N4 O	632228	1.96505e+06	3.10621e+06	8.03313e+06	677229	642897	1.05419e+06	352439	1.6981e+06	189416	494753	1.10245e+06	324660	1.32758e+06	871380	850151	523570	560962	567026	1.36692e+06	29667.7	2.22685e+06	600820	72484.3	441296	58829.1	65943.9	616076	476471	177119	395373	7.43351e+06	109339	128313
3-Indoxyl sulphate	C8 H7 N O4 S	5.10295e+06	1.36183e+06	1.3158e+06	1.2673e+06	1.69834e+06	861342	4.57335e+06	1.92041e+06	1.45788e+06	1.90095e+06	1.39381e+06	4816.94	1.67077e+06	1.80108e+06	557446	80768.7	747095	1.18271e+06	2141.93	826179	1.48304e+06	2.03053e+06	1.50681e+06	1.28444e+06	1.58243e+06	2.80379e+06	1.22654e+06	1.74501e+06	715977	2.60703e+06	1.37251e+06	128645	380424	3.53089e+06
DEET	C12 H17 N O	234118	205946	204956	186406	198011	217953	204798	253257	186676	226475	189264	186069	220333	397413	342284	332639	370480	372199	362335	395992	413802	383439	389541	374948	362804	302416	298866	331765	305079	359246	380441	188306	209512	249862
PEG n10	C20 H42 O11	247279	255959	230283	273750	155001	210857	210549	265525	432614	187673	253505	185326	9.26845e+06	229263	737224	285053	252350	154955	204977	256151	249821	279367	213168	263312	180962	202630	194515	288853	200529	240551	221895	361953	172406	301356
Cefoperazone	C25 H27 N9 O8 S2	7608.48	9797.84	8612.34	8172.7	8043.32	9088.95	7341.67	7087.35	7247.86	6977.86	6964.16	2.5581e+07	7900.06	6954.54	2.05526e+07	2.92214e+06	7034.86	7147.7	7265.75	7135.08	6941.71	7008.82	7242.64	7138.49	7452.15	7246.79	7829.95	7137.23	7317.32	7459.83	7303.71	13233.6	7514.32	7459.25
L-Phenylalanine	C9 H11 N O2	8.29307e+07	7.19956e+07	4.11595e+07	4.04515e+07	5.87502e+07	6.25068e+07	5.37729e+07	2.6533e+07	7.06114e+07	3.399e+07	2.94812e+07	4.28961e+07	8.49554e+07	9.26084e+07	2.03456e+08	3.25899e+07	3.25869e+07	2.51482e+07	7.86395e+07	2.64142e+07	4.43931e+07	6.1017e+07	8.75838e+07	5.60843e+07	2.86566e+07	2.85076e+07	7.55393e+07	4.47755e+07	5.73256e+07	3.45198e+07	3.35093e+07	3.72169e+07	2.05156e+07	6.11679e+07
(+/-)12(13)-DiHOME	C18 H34 O4	129139	191688	285903	280898	313652	134427	199219	142773	85234.9	113337	145874	305496	107301	90900.5	81012.2	60475.9	88572.1	73270.5	132740	170635	85901.3	102321	136391	215174	312449	184732	275558	565167	210478	163414	182964	49262.5	39828.7	262748
2-Hydroxyphenylalanine	C9 H11 N O3	1.59464e+07	9.42554e+06	2.05192e+07	1.00645e+07	1.29327e+07	1.01511e+07	9.01593e+06	1.54603e+07	1.88316e+07	1.5776e+07	1.14833e+07	2.07749e+07	2.96864e+07	1.26738e+07	1.07322e+07	7.62942e+06	1.33842e+07	9.22693e+06	1.1197e+07	1.39965e+07	1.03564e+07	1.21487e+07	1.7091e+07	8.02687e+06	7.00664e+06	1.26577e+07	1.35194e+07	1.6609e+07	1.31029e+07	1.4594e+07	1.44411e+07	1.48926e+07	3.38827e+06	1.17405e+07
PEG n10	C20 H42 O11	156462	274625	267520	258495	216800	242814	260489	233795	467108	244745	291841	234326	1.4777e+07	281611	771444	209212	165531	260809	229138	186593	351520	240359	236814	241092	187564	177395	187992	232944	163846	220798	194881	340679	192393	247500
Metronidazole	C6 H9 N3 O3	4489.71	2959.5	4093.13	2309.34	2043.15	2974.53	1894.34	1752.34	2612.84	2207.42	2419.47	2065.86	1786.1	1778.18	2005.66	2144.34	2.53234e+07	18140	9003.66	1836.25	7652.74	6459.9	7888.46	8795.28	4560.96	5754.24	1817.35	10105.3	3965.57	3732.03	2225.45	11543.9	2178.21	1717.86
PEG n8	C16 H34 O9	301228	263945	275596	218711	211257	213549	208013	219234	232837	216317	228062	221756	7.06126e+06	223139	1.69502e+06	183572	195350	218145	211952	228456	216708	183918	206791	251281	199798	231262	195705	202883	189715	230717	192779	546297	191815	250762
Bis(4-ethylbenzylidene)sorbitol	C24 H30 O6	805380	391407	548807	838682	2.69107e+06	523406	477520	383088	722806	858574	945538	1.05327e+06	605311	616578	791818	642307	541240	406731	657338	635659	528866	1.06075e+06	351588	291818	296495	141690	526478	523351	335423	382523	289451	681322	345059	304981
Acetyl-L-carnitine	C9 H17 N O4	1.48219e+06	556079	1.66851e+06	2.99857e+06	1.92894e+06	984001	2.65986e+06	1.73938e+06	803086	2.63581e+06	931877	1.20949e+06	942659	2.73272e+06	744524	717385	1.45322e+06	895479	1.5197e+06	1.62634e+06	1.15593e+06	2.85005e+06	1.30592e+06	2.512e+06	2.91819e+06	3.29962e+06	2.55418e+06	2.53636e+06	2.11734e+06	1.33981e+06	1.83158e+06	1.04262e+06	240706	1.94703e+06
Taurochenodeoxycholic acid	C26 H45 N O6 S	3.58019e+06	1.66074e+07	4.8682e+06	396724	187392	1.39167e+06	530708	1.07168e+06	6.05927e+06	1.42571e+06	456178	321464	803553	5.36027e+06	1.77317e+06	951878	1.33793e+06	583833	2.46908e+06	528378	273180	310729	684079	361345	1.46947e+06	1.0252e+06	1.20623e+06	572191	1.46957e+06	179996	262891	8.89162e+06	231507	966650
Glycocholic acid	C26 H43 N O6	130036	405717	119855	16025	4178.92	114409	63340.6	14502.3	269517	7213.22	33858.6	32599	71518.4	58250.5	188780	39261.8	77074.1	10389.6	34746.2	29433.1	55475.7	61887.5	25217	24125.7	78616.5	215944	125291	40661.9	196640	16123.5	57258.8	875.654	22548.4	53946.3
Oleoyl-L-α-lysophosphatidic acid	C21 H41 O7 P	4657.82	6161.46	2651.56	4493.76	2060.01	2249.02	6487.04	4158.02	5751.65	3117.77	2557.05	2168.64	11816.1	2296.76	5286.87	2083.09	3396.66	2248.19	44918.7	8648.44	4696.53	3792.34	4458.61	6502.48	77251.3	18044.4	19121.8	15279.9	16086.4	13930.6	139625	25499.9	1.72032e+06	26251.6
Dibutyl phthalate	C16 H22 O4	3.02789e+06	2.22212e+06	1.06258e+06	1.18725e+06	1.32092e+06	1.23589e+06	1.22073e+06	1.26272e+06	1.67198e+06	1.56259e+06	1.66965e+06	1.43626e+06	1.61275e+06	2.43285e+06	2.57292e+06	1.84053e+06	1.81091e+06	2.20044e+06	1.98126e+06	1.63939e+06	2.44467e+06	2.00844e+06	2.01433e+06	1.94052e+06	1.60885e+06	2.20125e+06	1.68764e+06	1.92083e+06	2.08167e+06	1.66014e+06	2.14447e+06	2.05881e+06	2.69874e+06	1.73153e+06
Paraxanthine	C7 H8 N4 O2	10964.7	145692	3551.11	28829.6	6720.15	8156.35	5096.06	9789.7	22045.4	4610.11	1.07209e+06	3781.2	4052.88	3265.63	5312.93	4228.39	6934.09	17737.6	7007.9	107489	24350.5	1.18886e+06	5.17221e+06	4.27832e+06	5271.37	53978.9	6461.43	4.11731e+06	32141.4	1.16966e+06	1.17295e+06	6089.19	21583.1	5424.36
Methyl indole-3-acetate	C11 H11 N O2	119842	90395.7	181465	65021.6	177078	164304	62258.8	94289.7	24171.2	228261	24775.5	123162	186596	48802.8	127184	127548	36657.7	104245	17142.8	103941	85920.6	113926	176847	74808.2	77312.9	134042	115519	223566	106252	133088	87058.6	17165.4	12209.3	113080
Glycocholic acid	C26 H43 N O6	26823.2	3236.5	237165	17781.5	4168.49	122263	12870.2	21316.4	3250.56	10644.8	5663.71	118640	32822.6	1.034e+06	24614.3	150017	11231.1	26906.6	11383.3	20081.5	9198.44	45480.6	33689.3	16221	84152	72307.9	47824.5	12247.6	36455.5	22531.4	15373	6883.25	2606.02	21245.2
PEG n12	C24 H50 O13	349413	333790	317304	459833	328683	360842	261472	305416	838222	321927	306746	307254	1.53112e+07	359615	654859	292026	296405	258246	313468	349733	315300	331879	303838	315737	255142	267296	271729	230489	256203	286552	260791	496969	330588	436312
Etiocholanolone	C19 H30 O2	372393	115171	75199.7	759409	308282	52742.5	267749	421496	126266	359402	38820.5	371405	461609	215239	185959	145986	138632	110151	105265	350303	249981	344052	34701.7	163518	270208	173791	164707	223852	178873	97525.4	592703	234361	136532	716091
L-Phenylalanine	C9 H11 N O2	3.20196e+06	1.50443e+07	1.9792e+06	8.92868e+06	2.48034e+06	1.70609e+06	1.468e+06	1.42082e+07	3.24858e+06	1.85296e+07	1.07172e+07	2.05697e+06	1.97312e+06	3.04459e+06	3.86559e+07	1.53853e+07	4.00518e+06	1.27166e+07	3.60768e+06	1.57178e+07	1.06899e+06	2.46975e+06	1.12938e+07	1.46806e+07	1.32294e+07	1.14226e+07	1.86371e+07	1.8994e+07	1.05127e+07	1.3522e+07	1.40483e+06	1.11484e+07	243764	2.46036e+06
Paraxanthine	C7 H8 N4 O2	5679	38261	5495.46	25242.2	17932.5	13966	5984.27	14736.9	21014.4	4578.97	394689	6466.67	13852.6	10872.6	14785.9	4693.94	4530.09	18477.5	13911.8	55610.3	16826.9	614305	2.10974e+06	1.62526e+06	16744.7	32678	15413.8	1.40724e+06	27858.1	437744	425011	11834.9	39145.7	6003.96
4-Dodecylbenzenesulfonic acid	C18 H30 O3 S	115938	24646.6	33430.5	51776.8	61844.6	45293.9	76135.8	86528.6	141688	81519.8	87904.3	81207.2	83491.8	33919.3	41817.6	9765.93	9705.58	11266.9	10996.4	13184.3	8078.14	12271.2	9704.64	10829.6	6046.68	7245.47	6456.5	7717.16	7571.96	8994.83	6951.71	9512.38	9037.52	7165.79
Indole-3-lactic acid	C11 H11 N O3	2.9441e+06	2.34401e+06	1.92674e+06	1.48555e+06	3.20642e+06	2.36125e+06	3.35142e+06	2.03882e+06	1.75158e+06	2.96581e+06	990511	2.58344e+06	2.06538e+06	3.94425e+06	3.27591e+06	2.97791e+06	2.28214e+06	1.55967e+06	1.87186e+06	3.01665e+06	2.73485e+06	3.11385e+06	2.37232e+06	2.05264e+06	2.04472e+06	1.35379e+06	2.30095e+06	3.54284e+06	2.27326e+06	2.93098e+06	2.23415e+06	6.04789e+06	800949	3.30266e+06
Taurochenodeoxycholic acid	C26 H45 N O6 S	43317.2	6609.02	660351	19766.8	648.02	180313	9002.13	52858.9	6353.79	23042.7	5358.92	35347.8	47603	725.291	74176.3	136320	1536.03	657.398	435.032	461.228	393.825	454.196	422.842	437.21	471.602	425.296	462.757	639.895	457.83	471.455	441.603	148200	425.943	526.624
α-Eleostearic acid	C18 H30 O2	133577	111221	178910	160441	203901	74188.5	82198	59577.9	60501.6	63923.3	125948	160053	52106.2	50309.1	58108.2	34714.9	44298.6	36487.8	62961.5	130962	61857	64302.6	93705.5	88783.3	140887	110446	115148	371905	108091	142114	96920.8	11582.4	24327.3	220863
Lidocaine N-oxide	C14 H22 N2 O2	394141	277274	99595.6	143492	281869	1562.42	1511.26	122482	692166	1.20462e+06	77462.6	1414.61	157588	2026.03	611674	1733.57	1417.92	1419.11	1849.71	1408.86	1322.07	12948.6	1415.05	1485.7	1460.25	1478.34	1335.13	1395.37	1421.98	1397.05	1396.7	2615.42	1504.26	1389.32
Dodecanedioic acid	C12 H22 O4	28608.2	39887.1	4383.86	20413.3	22972.5	7942.33	25069.6	26384.1	37191.7	27316.6	162844	7834.8	18704.9	16864.9	25706.8	11126.3	37560.7	27950.2	6382.64	12351.2	141244	31057.5	24134	132673	105370	130046	40786	56116.4	13367.8	80352.5	20229.5	42566.5	7114.58	42066.6
Omeprazole sulphone	C17 H19 N3 O4 S	777.319	460941	1151.56	909.267	1038.7	815.613	1216.62	741.393	423523	788.481	736.053	28355.4	813.592	757.996	7.50064e+06	722.981	749.796	778.773	12264.9	811.117	712.414	775.723	729.936	753.57	725.3	2750.55	702.758	722.377	743.219	741.95	750.46	1160.4	727.713	771.093
DL-Tryptophan	C11 H12 N2 O2	2.59035e+06	1.89062e+06	3.14381e+06	127701	2.138e+06	2.46302e+06	2.55862e+06	2.22398e+06	2.34256e+06	2.77018e+06	2.54315e+06	3.31426e+06	3.28338e+06	3.06207e+06	2.50873e+06	2.80338e+06	2.9045e+06	2.12833e+06	3.27971e+06	3.06618e+06	1.28901e+06	2.68027e+06	2.97849e+06	2.56449e+06	2.64948e+06	2.77686e+06	3.03129e+06	3.42446e+06	3.40872e+06	308521	2.15221e+06	1.61327e+06	567928	294269
Glycocholic acid	C26 H43 N O6	65397.9	11189.6	15661.7	8032.11	2870.61	7263.43	17039.4	16746	2283.31	7905.92	23738.9	8876.68	41302	12972.5	632610	3458.12	23750.3	70092.7	22836.2	28872.7	28053.4	13876.9	351475	10601.9	45239.9	188809	348337	34409.7	229793	33471	24458.6	8163.41	12833.4	62875.3
Norgestrel	C21 H28 O2	956.978	2022.01	1365.87	577.148	2628.89	853.098	768.704	744.407	2035.94	599.715	1535.47	513.667	1269.48	833.673	578.507	486.394	352405	501.622	494.205	546.063	480.562	3337.31	553.323	477.155	1347.55	1953.06	1232.83	486.947	552.475	531.147	531.399	689.069	517.831	1077.56
α-Eleostearic acid	C18 H30 O2	764498	480144	1.00936e+06	866145	914981	849471	896552	493560	503748	637329	1.57311e+06	1.01773e+06	471718	1.13661e+06	783995	573527	1.15623e+06	737907	800812	1.60757e+06	1.73479e+06	1.28819e+06	714101	1.32736e+06	1.07578e+06	1.26493e+06	1.17664e+06	786687	1.12163e+06	1.75622e+06	3.13313e+06	9298.27	715503	1.97013e+06
L-Norleucine	C6 H13 N O2	3.29545e+07	1.34672e+07	3.38315e+07	3.59651e+06	3.3039e+07	3.65831e+06	3.4974e+06	2.5589e+07	2.18092e+07	3.63725e+07	1.8363e+07	4.73883e+07	4.42564e+07	5.17135e+07	2.92318e+07	1.77888e+07	3.37508e+07	2.24738e+07	3.83022e+07	2.89834e+07	2.46909e+07	2.05454e+07	2.75425e+07	2.70886e+07	6.42451e+07	1.35454e+07	4.42599e+07	3.04124e+07	3.82032e+07	3.78995e+07	3.2025e+07	1.23506e+07	9.38865e+06	3.22447e+07
Glycocholic acid	C26 H43 N O6	4.09014e+06	7.65495e+06	5.36015e+06	1.13862e+06	612636	1.35494e+06	665958	4.58814e+06	2.57758e+06	6.60789e+06	4.99755e+06	1.61808e+06	9.47981e+06	9.20605e+06	4.67891e+06	1.49234e+06	5.78161e+06	3.0741e+06	6.35023e+06	2.41203e+06	892988	948505	1.04039e+06	425339	2.09519e+06	9.92778e+06	3.7567e+06	1.09505e+06	3.41313e+06	253828	261145	2.95969e+06	507747	2.90145e+06
Chlorpheniramine	C16 H19 Cl N2	1054.68	1447.93	1240.61	1081.79	2018.13	987.626	885.365	949.747	895.309	1393.8	932.486	959.29	1309.42	915.902	534399	1021.33	969.967	863.105	822.918	1170.37	905.137	1899.76	2949.41	921.218	2776.13	1294.04	1019.09	1102.53	2295.76	991.483	2207.51	1525.59	2393.57	2844.19
α-Eleostearic acid	C18 H30 O2	331751	163494	344382	424745	463665	263285	139509	339365	155207	502003	676333	484797	170675	586694	231187	244306	583622	312041	361744	877435	593213	593196	264790	614164	284023	560947	597072	471810	531967	942548	1.31891e+06	3973.1	245678	839777
Voriconazole	C16 H14 F3 N5 O	1409.68	1.45866e+08	10567.8	3161.83	3822.36	1656.67	1453.32	1453.91	1.60981e+08	11340	4268.46	8.78742e+07	2798.62	2463.47	6.47381e+06	3126.35	1863.39	1706.29	2069.57	1456.43	1642.27	1529.24	1314.63	1587.75	1527.48	1423.86	1575.98	1560.7	1453.08	1429.7	1526.35	1778.94	1655.62	1866.22
Hippuric acid	C9 H9 N O3	1.85733e+06	88293.6	2.52576e+06	321135	785022	903664	1.08651e+06	396423	87350.3	786109	551171	16278.1	628656	227021	83247.8	71536.4	486316	231480	21788.1	636010	522783	83136.3	2.10465e+06	1.35696e+06	221518	398124	977218	6.75572e+06	597444	1.97893e+06	1.12982e+06	2.59573e+07	64661.8	1.64648e+06
PEG n11	C22 H46 O12	480844	325274	386687	477909	349618	282208	348565	352967	801036	333565	344350	366635	1.6771e+07	423734	1.06136e+06	366936	115506	385490	338551	340947	374421	258309	245045	390088	341209	283622	264010	211169	215350	237858	293730	559442	236017	119212
Dodecanedioic acid	C12 H22 O4	82291	31090.2	55955	67724.3	57668.9	71736.8	76249.8	38815.9	22924.9	69448.8	142954	107783	39865.6	215375	50372	47641.2	55341.9	80989.9	62049	56803.3	210652	140848	63318.2	135350	215677	343345	208342	140374	68950.3	110043	74827.7	57602.5	39562.7	115061
Glycyl-L-leucine	C8 H16 N2 O3	5773.24	3776.26	26332.1	4957.93	5860.71	3488.54	6380.32	6277.24	2988.9	4847.64	3597.84	4949.54	4909.15	3066.05	3957.62	5512.51	5983.25	5900.19	4854.27	10645.1	7263.91	5840.16	7798.25	9597.56	6299.75	6125.17	9937.56	13507.5	8421.36	8584.39	8716.7	768680	3132.89	4783.21
cis-12-Octadecenoic acid methyl ester	C19 H36 O2	93128.7	78478.1	144558	98178.8	78386.7	176998	116225	75483.5	119098	119434	167663	217664	179220	73491.9	94879.2	166489	237936	82796.4	155747	91305.6	52051.8	92571.4	155837	98479.9	221332	216474	206640	176808	163504	140178	117796	34878.9	9269.11	183249
Methylparaben	C8 H8 O3	7681.97	18501.5	11491	1897.66	7816.6	9120.78	9789.2	2613.08	1676.82	10201.6	53848.5	79576.5	55397.6	59364	56631	50933.9	61521.9	63605.3	56687.3	13096.8	8228.91	5429.3	12984.8	11685.8	6717.71	10519.5	7908.74	17990.3	4771.36	13246.5	600929	6874.35	3162.87	6878.27
L-Norleucine	C6 H13 N O2	1.15905e+07	2.84729e+06	9.26491e+06	5.18936e+06	7.63868e+06	5.81234e+06	8.53415e+06	6.55124e+06	5.44331e+06	1.15187e+07	6.12383e+06	8.23974e+06	9.20753e+06	1.07918e+07	8.71331e+06	5.10358e+06	8.15523e+06	5.26298e+06	7.13176e+06	7.4287e+06	5.99484e+06	5.07622e+06	7.2682e+06	5.48222e+06	4.38397e+06	4.49088e+06	7.38016e+06	9.1313e+06	6.51323e+06	9.22239e+06	5.67285e+06	8.35807e+06	3.23076e+06	8.43815e+06
PEG n6	C12 H26 O7	255262	241586	290895	204907	168115	204580	175618	288609	291973	271288	178525	193009	1.73398e+06	228037	732930	146061	175645	216191	240009	240569	176097	220227	168154	224221	178457	139470	164476	186056	180226	192608	185394	800946	198666	150778
Stearamide	C18 H37 N O	394215	930669	849802	439433	363554	502653	274396	351701	544161	570259	321761	162453	555306	483831	1.09421e+06	259574	732259	663694	404112	338482	328560	386414	322256	350345	592177	668465	553728	329457	291743	349531	721317	238548	453726	601033
Methionine	C5 H11 N O2 S	2.5993e+06	1.17624e+06	5.86632e+06	1.01044e+06	1.61589e+06	2.07034e+06	3.16032e+06	1.64492e+06	1.36298e+06	2.05672e+06	2.39036e+06	3.24204e+06	2.81535e+06	2.18747e+06	939298	1.45385e+06	2.08144e+06	1.66569e+06	1.96107e+06	1.84425e+06	1.82435e+06	1.77907e+06	2.5374e+06	2.06587e+06	1.65162e+06	2.02445e+06	2.70263e+06	2.59358e+06	2.83634e+06	2.54657e+06	2.38165e+06	1.73462e+06	961311	2.40434e+06
Dehydroepiandrosterone (DHEA)	C19 H28 O2	975772	376957	186104	1.93965e+06	1.30626e+06	178675	1.01226e+06	1.6882e+06	623149	1.40273e+06	1.12862e+06	701227	163043	1.02917e+06	718413	486081	876259	815199	1.58629e+06	2.36522e+06	887648	2.59566e+06	510418	1.20653e+06	2.06692e+06	368834	1.55287e+06	1.83874e+06	1.68015e+06	1.42904e+06	1.52257e+06	7930.22	240406	2.45174e+06
L-Norleucine	C6 H13 N O2	6.56565e+07	1.58427e+07	9.20937e+07	3.29477e+06	4.79209e+07	4.13512e+07	6.26334e+07	4.91495e+07	2.5172e+07	5.94442e+07	4.43428e+07	6.69092e+07	8.14163e+07	7.26187e+07	5.56818e+07	4.9796e+07	7.32446e+07	3.79589e+07	6.0649e+07	6.05968e+07	3.33981e+07	3.63944e+07	6.39751e+07	4.16236e+07	4.49796e+07	4.17486e+07	6.80064e+07	6.18462e+07	6.08041e+07	3.5457e+07	4.09353e+07	4.62962e+07	2.50673e+07	3.93623e+07
PEG n8	C16 H34 O9	155597	114722	188837	163316	147976	130789	137743	132781	168961	120934	154179	121714	4.37266e+06	130079	953605	132094	144979	129306	128241	154495	135473	147935	149366	142003	144300	132025	127780	147910	123712	139231	135420	396585	124241	125572
Kynurenic acid	C10 H7 N O3	88635.4	39192.4	70877	39954.6	174146	59137.8	76183.6	44186.8	97838.6	193203	29755.1	75590.3	75756.8	221987	138683	54402	100930	26459.6	31077.7	54035.3	51328.1	60528.8	99048.9	56326.5	104452	34888.9	84643.3	113738	63408.7	118969	55261.5	523381	16470.9	60765.6
Leucine	C6 H13 N O2	1.42734e+08	5.10796e+07	1.43831e+08	5.10752e+07	9.6538e+07	1.20528e+08	1.24944e+08	1.40555e+08	1.04609e+08	8.43378e+07	1.08028e+08	9.09564e+07	2.10388e+08	1.76905e+08	1.47165e+08	9.04631e+07	4.66133e+07	1.23481e+08	1.48604e+08	1.11622e+08	1.2466e+08	4.49747e+07	1.58856e+08	7.68059e+07	7.03662e+07	1.15521e+08	1.56327e+08	1.16225e+08	1.37681e+08	1.21849e+08	1.13059e+08	1.18143e+08	5.27744e+07	1.13107e+08
Creatine	C4 H9 N3 O2	1.13395e+07	7.53668e+06	2.2464e+07	8.37195e+06	1.49125e+07	1.21708e+07	9.30552e+06	8.19009e+06	7.65529e+06	1.88142e+07	1.1036e+07	1.05604e+07	1.36658e+07	1.14817e+07	8.02595e+06	1.39078e+07	1.25126e+07	8.50157e+06	1.00379e+07	8.48369e+06	9.08553e+06	1.10918e+07	9.53606e+06	8.07346e+06	6.80756e+06	1.38549e+07	1.04087e+07	1.24731e+07	1.38957e+07	1.32427e+07	1.23236e+07	2.91155e+07	2.08129e+06	1.11692e+07
L-Kynurenine	C10 H12 N2 O3	606167	409524	435746	270103	531026	518010	928450	536287	1.05916e+06	406241	262056	311272	664178	802868	674892	847541	532787	269039	276173	409753	487348	836434	1.03882e+06	481677	455325	916865	405851	566210	747099	1.16796e+06	701624	821945	56230.2	397326
Proline	C5 H9 N O2	2.43884e+07	8.14274e+06	2.11423e+07	1.30425e+07	6.83088e+06	1.51573e+07	1.5939e+07	1.63686e+07	9.45895e+06	1.07284e+07	1.97404e+07	1.7146e+07	2.08713e+07	1.52969e+07	8.51876e+06	8.46575e+06	2.33803e+07	8.54621e+06	1.11449e+07	1.8622e+07	1.50999e+07	1.12303e+07	1.48455e+07	1.0749e+07	9.48908e+06	2.1697e+07	1.67573e+07	3.25076e+07	1.43105e+07	1.52581e+07	1.62358e+07	1.16264e+07	3.66571e+06	2.38984e+07
Methyl palmitate	C17 H34 O2	883109	793155	749449	785441	1.01473e+06	734698	942435	728344	984908	1.84405e+06	1.01477e+06	776916	1.04009e+06	1.21096e+06	931061	549149	875759	920906	1.41363e+06	1.25251e+06	790973	872824	1.13417e+06	769527	674472	616854	813795	743624	572243	1.83416e+06	464156	481651	423791	510966
PEG n5	C10 H22 O6	375285	335786	335133	292739	296073	408253	283147	364516	316736	271115	309818	269677	916835	305629	484762	230038	258167	288686	301153	411079	260951	352735	389692	388666	287075	306766	214468	288076	256150	340882	305850	1.26248e+06	205382	343850
Palmitoylcarnitine	C23 H45 N O4	492662	217640	913372	1.51979e+06	741291	426923	859603	1.18438e+06	527335	734979	880990	731258	404474	1.48255e+06	287487	366368	814144	348545	794776	1.31959e+06	1.16895e+06	1.81216e+06	631357	1.50077e+06	1.99264e+06	1.41338e+06	1.74039e+06	1.51318e+06	1.21686e+06	1.4498e+06	1.21625e+06	293375	210765	994181
Nicotinamide	C6 H6 N2 O	283596	296911	884635	162000	475073	159885	278180	96539.4	64845.7	53696.5	115814	153710	102813	52777.6	63331.2	107070	45183.1	108768	58273.4	515630	498829	997924	213446	47803.8	39270.5	166490	110995	196375	47352.8	126003	140178	1.57802e+06	12012.2	259177
Palmitoyl sphingomyelin	C39 H79 N2 O6 P	1.39448e+06	1.75823e+06	905826	1.24982e+06	1.16882e+06	664604	1.79942e+06	1.24124e+06	1.73654e+06	1.08281e+06	2.06877e+06	1.22951e+06	918060	1.63401e+06	1.38604e+06	1.27368e+06	1.63832e+06	818451	1.30905e+06	1.13151e+06	1.31927e+06	942619	1.27977e+06	1.51503e+06	1.29492e+06	1.29779e+06	1.47037e+06	1.69363e+06	1.56721e+06	1.0522e+06	1.63064e+06	4.41761e+06	1.95713e+06	1.50865e+06
Methionine	C5 H11 N O2 S	5.56185e+06	2.58497e+06	8.2325e+06	2.71576e+06	3.98372e+06	3.93612e+06	4.83024e+06	3.97713e+06	3.31683e+06	4.26728e+06	5.40757e+06	4.50635e+06	5.71537e+06	4.53887e+06	2.25484e+06	3.05347e+06	5.08249e+06	3.28765e+06	4.15557e+06	3.9661e+06	3.67937e+06	3.55504e+06	5.47459e+06	3.98744e+06	3.29598e+06	3.86242e+06	5.3951e+06	4.85181e+06	5.27047e+06	4.95557e+06	4.58746e+06	2.63791e+06	1.30711e+06	3.65961e+06
Laurolactam	C12 H23 N O	397096	471373	150647	76466.7	399302	25157.6	35028	217759	164568	174414	116802	43325.1	58815.2	577411	180571	102177	89226.4	157573	50490	625804	425324	78944.2	322395	185215	79960.7	101483	116801	301015	76685.5	128107	641035	41567.5	119803	40464.6
Linoleic acid	C18 H32 O2	3.40221e+06	6.19448e+06	1.52077e+07	3.45062e+07	2.44078e+07	8.28938e+06	1.50995e+07	1.8349e+07	1.42745e+07	1.95874e+07	1.58213e+07	1.40484e+07	6.22982e+06	1.20886e+07	1.81406e+07	6.31733e+06	1.59855e+07	3.78165e+06	1.24599e+07	1.57188e+07	3.8107e+06	1.76604e+07	6.76235e+06	1.3281e+07	2.50208e+07	1.85221e+07	3.02228e+07	1.29621e+07	1.37274e+07	1.54768e+07	1.39121e+07	676219	1.58702e+06	6.06382e+06
(+/-)9,10-dihydroxy-12Z-octadecenoic acid	C18 H34 O4	32539.6	9308.49	44864.3	23949.6	17448.3	8337.97	15389.5	14379.4	8377.25	9520.54	15877.7	43453.3	7029.17	3838.03	3834.36	11010.6	12496.4	6134.21	8138.58	27756	7818.6	7450.87	45719.9	14270	21430.8	12616.8	17728.9	171668	27495.5	18355.1	15919.5	11897.4	12974.4	72881.5
Laurolactam	C12 H23 N O	380383	445841	145719	95462.6	340651	19121.6	31770.7	205091	134216	163889	99037.3	39680.5	39562.1	537447	154689	81495.9	78017.3	145467	44243.9	561328	403196	92435.4	312247	176789	101130	105999	92001.1	280282	62051	111647	622157	36506.9	67382.4	35363.1
Triisopropanolamine	C9 H21 N O3	2.21768e+06	2.49303e+06	2.75041e+06	3.02298e+06	1.81697e+06	2.23963e+06	3.21348e+06	3.34742e+06	2.08966e+06	1.9357e+06	2.97772e+06	2.57962e+06	2.45103e+06	2.80784e+06	3.85101e+06	2.91195e+06	1.83194e+06	1.99195e+06	2.65587e+06	4.09521e+06	4.42774e+06	2.84408e+06	3.13215e+06	2.05451e+06	1.53979e+06	1.69753e+06	1.84988e+06	1.67468e+06	1.98539e+06	1.87892e+06	2.79843e+06	1.53352e+06	1.58307e+06	2.89601e+06
Cyclo(leucylprolyl)	C11 H18 N2 O2	84583.5	39545.3	56112.9	160024	86949.2	49847.4	87811.7	138602	37175.7	78541.7	175337	41344.2	122890	114282	20617.2	210731	226119	117280	54579.6	172645	60670.9	640156	239740	153426	184754	115330	352046	649239	154939	94457.1	146146	217676	38464	347534
Triisopropanolamine	C9 H21 N O3	776612	992196	1.10937e+06	756220	760683	767904	1.09768e+06	1.14131e+06	758022	475694	912996	817890	787349	967586	1.06433e+06	682416	576600	637641	498594	1.44256e+06	1.27735e+06	899042	943765	832267	644270	670115	855277	640694	864350	760816	721775	619531	607472	940310
Deoxycholic acid	C24 H40 O4	85407.7	12414.8	54996	373544	95425	63038.4	79982.2	232147	3714.49	72256.6	35369.6	2092.3	107673	4976	73213.2	4490.61	12932.6	98238.3	2175.31	33937.2	400744	898334	227427	317754	496151	242487	153776	376149	61292.8	683501	521259	954.455	61772.3	372710
L-Glutamic acid	C5 H9 N O4	2.20728e+06	1.9945e+06	2.01668e+06	1.81871e+06	1.59688e+06	1.50236e+06	2.26439e+06	1.95262e+06	1.18972e+06	1.93654e+06	2.27832e+06	2.08623e+06	1.83477e+06	1.58322e+06	1.0614e+06	1.46593e+06	2.47327e+06	1.50642e+06	1.9938e+06	1.89082e+06	1.67677e+06	1.81527e+06	1.57333e+06	1.78015e+06	1.51402e+06	1.50272e+06	1.74834e+06	2.36152e+06	1.70648e+06	1.73469e+06	1.93363e+06	8.38507e+06	302273	1.96201e+06
Piperine	C17 H19 N O3	191100	33290.3	195592	171290	30803.6	257821	174364	329696	10114	26488.2	2.09138e+06	315668	42033.8	233468	3855.16	787521	340213	60791.4	2016.16	1.73998e+06	2.17763e+06	75122.3	67410.9	1.16795e+06	893740	3178.12	286805	3.71884e+06	1.83959e+06	277611	2.79279e+06	1784.82	147653	7.26969e+06
Androsterone glucuronide	C25 H38 O8	126151	5383.12	4550.31	78617.4	191862	3247.78	115889	85209.8	7823.65	164697	28778	83461.6	8686.79	49445.4	7502.03	126070	27987.5	51371.7	150893	190387	127154	165233	46134	98289.9	127299	59722.8	128622	204187	238823	193212	145931	339.037	39944.5	210429
4-Hydroxy-6-methyl-2-pyrone	C6 H6 O3	74067.5	75118.5	32421.5	24805.1	267119	27667.1	60243.7	1.18758e+06	91156.4	323271	338813	7455.22	205359	62596.1	47135.2	2.95249e+06	23296.4	23911	43042.5	156357	104670	1.14913e+06	402261	264184	531428	12796.5	398220	56296.9	51237.8	1.41297e+06	174909	28645.3	61146.6	664043
N,N'-Dicyclohexylurea	C13 H24 N2 O	85406.7	49739	73038.3	77586.5	76767.2	87364.1	89897.9	78913.5	69029.3	72278.6	88480.2	334809	79625.2	72059.7	97447.8	85848.6	270246	20283.3	89948	79043	84668.3	91158	70845.2	81166.4	88836.9	99980.4	92988	77686.6	93096.1	94417.8	84531.8	97999.5	103319	103457
3-Hydroxydecanoic acid	C10 H20 O3	164869	71873.3	131441	187202	112870	105875	173815	138851	132952	106759	148654	224626	118716	200893	68754.5	159277	87813.4	121270	387177	189685	308611	149557	253560	226833	400735	294523	254025	1.31658e+06	288894	496967	630209	29480.7	107185	928607
Nonyltrimethylammonium	C12 H27 N	2.94995e+06	5.03076e+06	2.25051e+06	1.75448e+06	3.59541e+06	1.0177e+06	2.8279e+06	1.02516e+07	1.30777e+06	1.92936e+06	2.70978e+06	883534	5.20071e+06	2.72448e+06	3.20557e+06	904181	6.57154e+06	5.18763e+06	2.11734e+06	4.91107e+06	1.66104e+06	1.77182e+06	4.01741e+06	3.41833e+06	7.13876e+06	1.17814e+07	1.79853e+06	5.93249e+06	1.61488e+06	736978	3.55869e+06	719788	4.52857e+06	6.46062e+06
2,2-Dimethylglutaric acid	C7 H12 O4	14270.3	11570.6	13548.4	14402.4	12000.5	13187.1	11918.6	12740.3	11899.2	13230.6	11631.7	9617.48	11901.9	11225.6	11408.9	11103.9	11735.7	12035.4	11065.4	11927.6	12138.9	13660.6	13666.1	14267.3	11277.5	15360.3	11452.3	1312.01	10713.3	13866.2	13647.3	2.3127e+06	10751.4	13935.6
Cyclamic acid	C6 H13 N O3 S	910225	2060.65	2132.25	1395.82	2428.57	2236.71	1753.46	1884.44	1741.51	3050.9	185695	1710.3	1794.93	4489.65	2610.14	5531.65	1858.3	5778.82	2491.46	2226.57	1702.77	85951.6	465496	376318	6141	4679.64	2862.27	488079	8124.47	101429	121153	2828.58	2042.84	100825
8Z,11Z,14Z-Eicosatrienoic acid	C20 H34 O2	138313	269387	964263	1.07078e+06	1.1461e+06	638977	600874	516624	565694	726708	544814	454814	542991	601309	812479	316843	565617	319104	656963	440853	115798	998076	253130	425874	903284	634273	674871	253862	288495	455725	389792	1.58909e+06	34208.5	189934
Hippuric acid	C9 H9 N O3	3.13844e+06	84801.7	4.1751e+06	490539	1.33133e+06	1.54437e+06	1.76992e+06	622630	147400	1.27902e+06	1.08786e+06	25688.3	1.05709e+06	376997	129723	72430.4	783033	417702	32393.4	930883	812311	94614.3	4.48872e+06	2.5146e+06	279715	458293	1.00823e+06	1.35734e+07	645757	3.12435e+06	1.10827e+06	4.35276e+07	79962.6	3.04109e+06
2-Hydroxycinnamic acid	C9 H8 O3	1.50496e+07	8.51626e+06	1.93791e+07	9.45535e+06	1.20529e+07	9.01167e+06	8.19316e+06	1.42771e+07	1.73452e+07	1.48001e+07	1.07499e+07	1.95175e+07	2.76368e+07	1.13461e+07	9.59216e+06	6.85481e+06	1.24656e+07	8.71896e+06	1.05448e+07	1.31718e+07	9.67878e+06	1.12609e+07	1.64103e+07	7.31633e+06	6.29287e+06	1.19121e+07	1.2578e+07	1.45509e+07	1.24671e+07	1.36868e+07	1.35037e+07	1.33974e+07	3.1981e+06	1.10253e+07
DL-α-Aminocaprylic acid	C8 H17 N O2	179195	93541.9	90935	456348	255426	82535.6	166823	364201	122660	258133	305755	1.28681e+06	180466	3.04463e+06	60805.3	273820	2.51368e+06	1.03512e+06	191248	524907	471856	554184	644271	693174	1.52674e+06	1.05399e+06	417732	923071	729600	753142	1.38328e+06	400676	273354	862894
PEG n7	C14 H30 O8	124188	118028	149157	127207	102092	143997	143708	143636	134342	131103	148752	130854	2.20498e+06	154059	814521	124713	134389	113969	138265	153660	136215	128904	146655	149425	127231	180319	128438	137651	124059	129070	167603	403430	126160	120578
Xanthosine	C10 H12 N4 O6	847.479	662.069	802.922	718.38	673.345	763.611	812.233	770.31	739.157	716.662	761.362	768.461	858.602	809.689	797.538	812.22	813.278	1106.35	851.932	832.592	26857.9	785.324	756.938	1005.35	1142.25	1127.08	1190.16	1022.32	1194.69	1234.31	1078.4	177410	5789.17	1070.87
Methyl palmitate	C17 H34 O2	648518	537012	488618	523243	583609	459163	610689	424411	625623	1.32694e+06	636688	478957	734301	841307	712755	318022	532175	535128	731823	806028	444597	593105	661372	288172	374055	231914	415638	356046	333483	948717	162213	281858	217210	190475
Arachidonic acid	C20 H32 O2	770629	1.50634e+06	3.92761e+06	4.25863e+06	3.1029e+06	2.04232e+06	1.75782e+06	2.86855e+06	2.34996e+06	1.67815e+06	1.63309e+06	2.31844e+06	2.79097e+06	2.273e+06	3.04757e+06	1.46322e+06	1.95631e+06	1.39853e+06	2.41974e+06	2.09749e+06	642762	3.06531e+06	1.13165e+06	1.54632e+06	2.0436e+06	1.72488e+06	1.91018e+06	844043	1.20341e+06	1.82754e+06	1.88377e+06	3.15743e+06	229171	699402
Triisopropanolamine	C9 H21 N O3	1.93171e+06	2.54252e+06	2.54025e+06	2.62724e+06	1.75211e+06	1.97352e+06	2.92759e+06	2.95604e+06	2.09846e+06	1.80053e+06	2.72811e+06	2.24192e+06	2.26654e+06	2.56234e+06	3.94652e+06	2.60585e+06	1.738e+06	1.78297e+06	1.99453e+06	3.88417e+06	4.23986e+06	2.72499e+06	2.90715e+06	1.77356e+06	1.40053e+06	1.37217e+06	1.53208e+06	1.31369e+06	1.61274e+06	1.43772e+06	2.21381e+06	1.35383e+06	1.6231e+06	2.45966e+06
3,4-Dihydroxybenzenesulfonic acid	C6 H6 O5 S	9.14505e+06	5.44189e+06	14210.3	14993.3	1.98478e+07	10667.2	9586.01	29924.3	8554.12	1.65832e+07	9747.85	9242.24	9736.84	9927.92	36333	10289.4	9903.23	9254.05	9572.74	19692.1	13991.7	21066.8	10055.7	18020.7	11995	11979.1	12175.7	9405.25	11870.9	11907.2	11116.2	78594.1	8355.43	10130.6
19-Nortestosterone	C18 H26 O2	5331.12	13731.3	6717.17	12581.9	26468	11654.4	6257.18	3745.84	23194.6	22172.6	17146.8	223880	63193.6	15143.2	13471.5	19974.4	33359.4	40978.4	4807.03	14239.6	13146.2	9695.47	50387.2	11241.2	55485.8	15336.3	16462.6	9107.07	18104.7	30315.5	19932.6	4601.64	14533.6	20233
2,2'-Methylenebis(4-methyl-6-tert-butylphenol)	C23 H32 O2	360566	123563	522607	4.13132e+06	505301	1346.58	886.742	366.3	328.248	346.68	319.061	366.683	419.69	291.206	4428.65	288.774	343.326	432.922	392.641	536.178	329.364	365.142	693.691	395.745	326.479	382.14	316.742	374.225	361.639	368.119	340.947	372.416	210.622	381.709
Betaine	C5 H11 N O2	4.77903e+07	2.98576e+07	3.95431e+07	3.30216e+07	2.83245e+07	3.46821e+07	4.3304e+07	3.9323e+07	3.85646e+07	4.11894e+07	3.72709e+07	4.59136e+07	4.89252e+07	4.22172e+07	3.91876e+07	3.16076e+07	3.57457e+07	3.02988e+07	3.81529e+07	3.76924e+07	3.21004e+07	3.20728e+07	3.95117e+07	3.18549e+07	3.36712e+07	3.39742e+07	3.93086e+07	4.45428e+07	3.54941e+07	3.61471e+07	3.62869e+07	4.88694e+07	4.70238e+06	4.54116e+07
Progesterone	C21 H30 O2	4279.82	13198.9	1345.3	3841.75	13947.7	3650.42	3170.58	4430.37	18651.5	16713.4	1530.07	8309.21	2338.85	15426.6	285620	4979.18	30443.3	2282.72	3655.87	2071.1	1153.54	7900.23	3519.01	3768.2	14122.4	4492.92	5692.78	2542.9	6002.73	4035.76	6149.46	1334.01	1190.01	2306.48
3,4-Dihydroxybenzenesulfonic acid	C6 H6 O5 S	7.08537e+07	2.03103e+07	4267.26	70497.7	7.78133e+07	3800.18	5832.96	157737	2897.56	4.60725e+07	9175.42	3332.04	3406.4	14212.9	163309	6795.35	44685.7	4349.75	3628.38	3731.68	3408.77	3627.73	2962.62	4812.34	6564.9	5464.45	6317.7	4443.13	5740.77	5883.43	5158.19	7009.6	3613.57	3948.8
12-Aminododecanoic acid	C12 H25 N O2	1.03262e+06	1.14293e+06	385222	330275	1.24984e+06	98955.6	157774	1.09527e+06	244922	488101	496422	39611.4	118004	1.0751e+06	691276	126761	114480	301337	154543	5.00149e+06	654142	167090	773174	211627	404877	235180	127040	962297	65811.1	451156	811228	48249.9	111497	60273.8
16-Hydroxyhexadecanoic acid	C16 H32 O3	251690	127086	331312	263117	324836	202413	298582	217625	214006	252195	323734	197246	131912	265153	252001	217245	367428	127226	181227	240566	198717	288987	196308	242269	539099	408158	371639	341226	346922	278280	229977	409767	113114	271231
16-Hydroxyhexadecanoic acid	C16 H32 O3	45687.8	29941.8	110438	131680	68223	94641.4	104393	47501.3	42852	112614	107072	84952.5	50594.9	54855	55941.1	67844.5	117983	111007	58064.1	37929.9	63958.6	60550.6	28563.1	99966.6	299293	125539	226265	54912.5	159179	113744	44663	104626	45533.8	38659.2
Dibutyl phthalate	C16 H22 O4	89152.5	148917	115725	29094.6	96116.8	101697	85508.8	73678	249977	74473.1	79510.6	88321.2	67161.3	72892.2	141742	69737.4	9629.01	72934.9	70796.9	62825.7	73552.8	71504.7	72925.3	64757.4	76640.8	65489.6	61975.4	63559.7	72807.7	72671	70275.2	81912.8	75756.4	74474.3
Indole-3-acetic acid	C10 H9 N O2	1.94283e+06	718230	4.75356e+06	843777	1.92018e+06	5.6196e+06	3.07002e+06	1.29722e+06	707752	2.279e+06	1.51117e+06	2.74191e+06	2.2295e+06	1.21012e+06	878745	2.0601e+06	824779	1.31645e+06	364795	1.63977e+06	925157	2.68304e+06	2.67146e+06	1.57117e+06	1.69032e+06	3.4858e+06	1.56857e+06	2.53808e+06	1.65511e+06	1.83934e+06	1.18735e+06	263877	273713	1.26048e+06
Hexadecanedioic acid	C16 H30 O4	12760.5	34501.7	8125.07	12510.9	15004	7325.01	48963	30734.9	19704.8	15863.2	105960	55622.2	51821.2	25123.6	20411	15241	57311	48223.6	23123.8	38142.8	87906.7	60998.5	17823.6	11733.7	239258	26342.8	168744	14239.8	24109.5	38775.8	194951	160391	10922.5	31276.7
Methyl indole-3-acetate	C11 H11 N O2	2.16247e+06	126184	138399	492814	110242	176244	1.35272e+06	597644	124923	38457.7	1.41935e+06	131964	654387	117257	138395	187151	158361	862450	124697	1.18995e+06	802389	399488	2.47596e+06	2.54504e+06	345711	7.39716e+07	1.23761e+06	4.41514e+06	780728	3.21755e+06	1.12959e+06	97908.7	422813	1.44395e+06
Docosahexaenoic acid ethyl ester	C24 H36 O2	84832.4	29039.3	46333.8	351967	88457	32020.2	57635.3	202077	28091.3	61977.7	106448	130719	103386	56971.6	97972.8	10849.8	735618	74293.9	10723.8	32232.6	352552	720555	210735	248834	445547	386326	159813	303240	74320.9	680252	432408	4218.27	52893.9	385888
Asiatic acid	C30 H48 O5	739.94	5944.72	1310.08	799.128	4117.7	2613.19	725.848	929.686	13288	5755.08	717.132	755.664	1995.62	6875.68	1134.56	381864	19108	7335.84	756.93	218997	751.744	729.804	2164.23	773.56	816.622	747.328	813.514	1995.23	1880.81	1826.25	6311.99	582.401	708.377	2537.86
Docosahexaenoic acid ethyl ester	C24 H36 O2	82458.4	72413.8	556062	576390	275800	501385	79986.8	471529	79350.3	261807	197263	25630.4	876254	223498	228216	59989.5	9907.1	496531	5069	11872.8	574313	1.09559e+06	417372	1.65074e+06	2.79659e+06	722236	126396	656368	267062	590571	905974	4746.58	47887.1	169092
Perfluorooctanoic acid (PFOA)	C8 H F15 O2	92303	63337.7	199694	157732	45759.9	172825	88647	155030	68099.8	46777.5	73806.3	512405	102823	88011.7	59439.9	141271	147201	61335.2	91275.1	337887	391319	164545	249571	119986	45503.8	100259	81323.4	525099	142082	160336	91389.2	5932.41	113682	180504
L-Norleucine	C6 H13 N O2	2.87901e+07	5.0623e+06	9.94615e+06	3.59651e+06	5.28347e+06	1.91909e+07	1.08793e+07	2.36844e+07	1.60986e+07	2.95384e+06	1.79964e+07	4.08285e+07	2.9224e+07	1.96205e+07	1.75556e+07	8.21305e+06	1.37631e+07	2.24738e+07	8.35141e+06	1.11926e+07	1.09548e+07	1.65163e+07	1.6137e+07	1.04318e+07	2.86352e+07	1.35454e+07	2.11262e+07	3.04124e+07	1.59907e+07	1.70309e+07	2.49911e+07	1.87264e+07	4.02579e+06	2.58095e+07
Docosahexaenoic acid ethyl ester	C24 H36 O2	71044.8	49738.9	41823.8	259310	76437.5	29448.8	48182.2	160199	33575.1	56392.6	106235	120302	122898	52927.4	90419.7	9954.88	668331	255765	9341.37	32379.3	289698	626945	152725	217667	398090	356849	127267	254022	57698.4	510164	1.43196e+06	3261.86	45545	310597
CMPF	C12 H16 O5	1.69485e+07	1.10887e+07	6.65759e+06	1.09635e+07	6.11201e+06	5.62679e+06	1.86872e+07	1.11766e+07	1.06127e+07	5.8197e+06	4.23118e+06	2.25855e+06	1.39441e+07	3.51385e+06	8.5244e+06	3.15304e+07	4.83082e+06	2.04032e+06	1.84551e+07	6.85809e+06	8.29565e+06	1.82852e+07	7.83873e+06	2.21295e+07	2.0861e+06	4.69488e+07	1.59578e+07	2.67855e+07	7.76825e+06	3.33528e+07	1.16242e+07	21937.6	1.95982e+06	3.91778e+06
Valine	C5 H11 N O2	2.12886e+07	8.58539e+06	2.03907e+07	1.34782e+07	2.0808e+07	1.76453e+07	2.24426e+07	1.70905e+07	1.59127e+07	2.54385e+07	1.64593e+07	2.19615e+07	2.55174e+07	2.19084e+07	1.92523e+07	1.30535e+07	1.75815e+07	1.60907e+07	2.10573e+07	1.7483e+07	1.68826e+07	1.50934e+07	1.5695e+07	1.395e+07	1.46753e+07	1.60964e+07	1.75386e+07	1.7603e+07	1.45313e+07	1.63245e+07	1.422e+07	1.87736e+07	5.3529e+06	1.65659e+07
Azelaic acid	C9 H16 O4	770017	647173	652770	563094	434805	379244	450372	591682	446298	454816	443967	488686	733581	485601	365830	533604	410322	599307	666752	644629	508719	585611	656151	1.03864e+06	499862	730266	551676	2.37167e+06	489117	500311	518364	1.10708e+06	493558	1.33005e+06
Pimelic acid	C7 H12 O4	42834.1	32006.9	31809.2	52019.3	45147.6	22080.2	52004.6	58166.2	58779.4	24499.2	68819.3	34127.9	42383.7	73542.7	75549.6	69511.7	89513.3	61886.3	66989.8	45403.6	87710.8	141722	105069	102342	48614	147888	95221.4	202620	56388.2	88070.6	67653.1	1.51903e+06	17174.3	65477.6
Uridine	C9 H12 N2 O6	163350	433644	437988	350636	547888	182004	355663	390109	425449	528437	445499	603754	525423	215986	314168	573536	345712	119680	252445	337049	149195	333844	168543	295755	334062	338824	334849	295613	336718	513803	329646	514565	54540.4	218463
Azelaic acid	C9 H16 O4	18513.9	12876.9	10405.7	12488.3	20810	11311.3	17148.4	15028.9	13106	20321.1	15794.2	14452.4	14604.4	15247.9	13743.2	13723.8	16897.8	14928.3	15008.9	12803.4	15445.7	24372.2	34594.7	19898	19576.6	32591.8	21456.2	28314.3	17183.1	17508.8	15524	418750	13197.2	16725.3
Dulcitol	C6 H14 O6	8.35967e+06	109620	6.08168e+06	130973	117596	7.01038e+06	6.46752e+06	132727	204196	115261	9.69875e+06	5.8052e+06	5.87422e+06	4.88191e+06	5.77899e+06	7.52406e+06	6.75508e+06	8.20112e+06	5.39772e+06	273272	267378	184414	98300.8	1.4577e+07	1.11633e+07	1.44967e+07	1.5804e+07	342273	2.26265e+07	1.22741e+07	1.96538e+07	1.0672e+06	239365	1.10836e+07
Docosahexaenoic acid ethyl ester	C24 H36 O2	148441	63750.4	461510	475562	200818	401531	70920	415467	71738.4	205114	156429	41054.8	810410	203014	199288	106758	54935.3	443558	27321	18489.9	491064	961590	355786	1.33342e+06	2.24035e+06	1.01398e+06	199599	574455	231391	485190	721959	2736.55	44058.5	147727
Benzophenone	C13 H10 O	355269	398533	506018	696054	509804	416369	605624	409890	324451	462576	338521	435581	323515	409042	717605	521491	359266	423293	578273	481265	427327	393752	358053	490436	516965	522299	494761	365367	426044	498697	518212	334873	349592	545092
Docosahexaenoic acid ethyl ester	C24 H36 O2	822130	110767	92092.6	1.62032e+06	485506	59558.5	490524	2.95958e+06	105079	862697	3.49481e+06	192276	5.80665e+06	146702	352747	136937	30107.5	4.04331e+06	872744	432954	1.41264e+06	451556	704310	1.26968e+06	500674	2.89842e+06	2.37484e+06	2.01698e+06	384332	1.77917e+06	905182	33895.5	276210	2.2466e+06
3-Hydroxydecanoic acid	C10 H20 O3	93353.3	27644.1	200339	443787	195777	96652.7	314398	164105	113792	208307	256596	91842.6	63929.2	164399	193844	93686.8	269170	50630.6	168925	176171	195045	546707	169001	579662	981972	711587	542756	386208	226926	319906	635216	54653.2	44848.1	301798
Myristyl sulfate	C14 H30 O4 S	39561.4	6662.87	18924	63006.5	453756	38913.5	67783.4	273356	110534	32212.2	35104.8	26856.7	41811	9510.97	918.41	196.91	183.348	166.294	266.686	213.807	188.638	198.088	238.417	192.546	263.519	186.545	201.425	288.598	182.196	233.684	304.024	199.957	249.88	261.588
Valine	C5 H11 N O2	3.01094e+06	6.36318e+06	1.78677e+06	9.52555e+06	4.16948e+06	4.12533e+06	5.36941e+06	8.71483e+06	8.58183e+06	9.80031e+06	7.88625e+06	7.15838e+06	3.52541e+06	5.53967e+06	9.4757e+06	1.01778e+07	5.82945e+06	4.58649e+06	3.25086e+06	5.43731e+06	2.05492e+06	2.66883e+06	2.21331e+06	1.33821e+06	4.52282e+06	1.57639e+06	3.12803e+06	3.57945e+06	2.80008e+06	3.44813e+06	2.61796e+06	7.46071e+06	2.72093e+06	4.1144e+06
D-(-)-Glutamine	C5 H10 N2 O3	8.47935e+06	4.03905e+06	4.43063e+06	5.31306e+06	4.08245e+06	4.20133e+06	7.65255e+06	6.09331e+06	3.66685e+06	4.83986e+06	6.56442e+06	7.66788e+06	5.18868e+06	5.41633e+06	2.71313e+06	3.96316e+06	7.45156e+06	4.79563e+06	6.32108e+06	5.87576e+06	5.63231e+06	6.00028e+06	4.80588e+06	5.70782e+06	5.78232e+06	4.53738e+06	6.31325e+06	7.69126e+06	5.59316e+06	4.66773e+06	5.38795e+06	4.68245e+06	1.08973e+06	8.18454e+06
Pipecolic acid	C6 H11 N O2	2.12015e+06	1.08948e+06	3.05756e+06	415330	904287	2.4901e+06	1.82419e+06	512010	1.0096e+06	1.41491e+06	1.5488e+06	1.02246e+06	954584	478601	1.68675e+06	1.70954e+06	1.7423e+06	3.01826e+06	585622	1.68946e+06	627965	910866	1.46906e+06	1.42236e+06	1.90159e+06	752404	1.17854e+06	988850	830242	904067	706535	432624	183407	1.06698e+06
Docosahexaenoic acid ethyl ester	C24 H36 O2	916457	127105	101758	1.9789e+06	549587	61502.1	594698	3.4836e+06	118352	1.00141e+06	4.19566e+06	209138	6.8072e+06	164746	408603	158347	59474.9	4.72134e+06	1.04754e+06	506414	1.65259e+06	537724	865980	1.48965e+06	602662	3.41528e+06	2.75925e+06	2.36536e+06	421521	2.07905e+06	1.07676e+06	43469.6	334780	2.63842e+06
Suberic acid	C8 H14 O4	259426	179823	192259	186817	176998	146986	179524	190286	180496	194274	190977	188913	250483	209298	186097	214834	185803	235695	256439	187132	202780	336193	228091	253510	223404	407095	262098	546800	195193	196363	186936	1.66614e+06	155847	398881
Sedanolide	C12 H18 O2	120089	36781	21778.4	387930	78970.9	11889.4	139742	174563	64081.5	87685.7	217037	75227	8165.9	40991.6	118062	79412.9	193278	17459.2	55247	165016	66669.9	172038	706634	132663	638672	161631	302202	273490	141163	254353	300812	9339.62	53149.2	269717
Cholic acid	C24 H40 O5	4.68031e+06	8.8193e+06	2.94036e+06	1.95834e+06	1.13258e+06	1.12486e+06	1.43016e+06	4.93728e+06	3.66006e+06	5.64459e+06	1.34674e+07	1.95691e+06	1.58408e+07	6.33466e+06	4.87694e+06	2.325e+06	3.25933e+06	9.44926e+06	7.82054e+06	1.0745e+06	2.46204e+06	1.00854e+06	2.32007e+06	1.8802e+06	3.83272e+06	6.98554e+06	5.00858e+06	2.92662e+06	3.25859e+06	986682	788249	1.94761e+06	1.30476e+06	6.75495e+06
Bis(2-ethylhexyl) amine	C16 H35 N	2.45386e+06	4.61457e+06	2.17422e+06	1.5743e+06	3.64791e+06	667096	2.49277e+06	8.65526e+06	1.20197e+06	2.67316e+06	2.63099e+06	737237	4.27311e+06	2.87642e+06	3.79526e+06	741539	4.98068e+06	4.41639e+06	2.20219e+06	3.86356e+06	1.56821e+06	1.93759e+06	5.04954e+06	2.75422e+06	5.36056e+06	8.87076e+06	1.29948e+06	5.16312e+06	1.83471e+06	509321	3.43211e+06	474723	3.85326e+06	5.95065e+06
Nitroxynil	C7 H3 I N2 O3	741.263	782.511	930.662	847.733	965.718	792.638	767.405	739.219	757.084	746.034	895.84	367719	707.641	724.447	852.776	1056.13	1301.99	756.708	727.054	754.416	1794.28	16520.8	714.38	1444.59	861.351	1705.2	914.498	911.652	999.503	1089.01	2701.02	1031.92	1300.68	837.306
Isoquinoline	C9 H7 N	583292	239072	1.46682e+06	269584	593829	1.64895e+06	904281	365332	220405	654639	457105	825784	795097	352638	248404	595106	223180	374685	104404	475464	270001	778341	761011	468313	495759	1.08878e+06	447099	731505	487799	536670	342909	73300.4	78134.4	349855
Carbaprostacyclin	C21 H34 O4	7908.96	206992	6918.77	7365.45	6374.47	8108.13	7970.6	7488.78	362609	10621.5	7611.66	35720.9	7804.31	18378.6	1.41413e+06	8027.84	20690.3	8542.29	7970.26	8289.6	8808.78	9156.63	9518.84	8768.33	8695.86	8237.33	8085.16	8237.97	8708.14	9408.54	4326.35	5175.08	6262.7	4971.93
1-Tetradecylamine	C14 H31 N	99899.9	186269	85027.8	77340.2	136168	43762.2	76771.4	364626	42027.5	59403.5	81469	25279.7	207055	78260.1	68722.7	52308.9	190376	151016	54937.1	148240	85680.5	66734.9	129886	121816	203561	349042	106015	203242	69618	32440.9	85320	39932.8	213999	210740
(+/-)-C75	C14 H22 O4	11596.4	22681.4	17209.1	19299.5	14633.3	14312.7	11700.7	10699.8	27052.9	17628.1	24060.8	29958.4	13640.1	10710.1	26131.1	16552.2	15858.7	11260.7	12242.6	14292.7	16062.8	17809.5	15923.8	13641.9	17066	23317.7	16116.9	20563.3	17306	17645.4	16719.5	2.27539e+06	15750.8	16999.9
Dulcitol	C6 H14 O6	9.02394e+06	94029.4	5.27872e+06	277793	193576	6.12676e+06	7.75704e+06	537608	151565	262003	7.50837e+06	5.57326e+06	5.28893e+06	3.83476e+06	6.24117e+06	5.37469e+06	6.06822e+06	8.16163e+06	7.18689e+06	1.0108e+06	855375	539656	303763	1.11292e+07	9.08242e+06	9.27512e+06	7.97312e+06	2.00854e+06	1.0918e+07	1.44326e+07	1.152e+07	2.17352e+06	1.20904e+06	1.42408e+07
Xanthine	C5 H4 N4 O2	71123.1	122434	291818	128699	78672.7	147924	100550	104563	191478	18180.1	128664	108779	146356	139902	100640	74229.9	177163	103113	90048.9	94806.4	218543	132084	64600.6	36857	80968.6	60378.1	85326.7	79555.4	94460.1	70155	75137.8	3.57007e+06	30314.7	36156.2
Deoxycholic acid	C24 H40 O4	159732	190492	172130	326399	120337	149636	291880	196843	224942	88802.9	40759.7	185129	98548.9	278871	145751	63617	178395	61390.5	157404	178197	117908	133422	42880.5	202240	163671	82444.7	275505	105446	126490	180582	58015	289.623	26049.4	97277.6
Xanthine	C5 H4 N4 O2	3327.83	5008.08	1766.68	1496.37	1312.73	1662.46	1495.82	1339.72	1349.27	1380.18	1397.3	1348.77	1408.39	1549.05	1540.98	1659.97	1462.38	5097.04	1464.7	4046.22	3.81226e+06	7391.87	1216.34	3119.19	3036.34	2194.96	3089.36	3840.37	6139.59	2218.6	3128.58	20738.1	249462	1843.79
PEG n7	C14 H30 O8	138463	149834	178640	192082	118241	209794	228184	203455	172511	194441	250490	223240	3.61637e+06	270800	1.39065e+06	157714	166394	191611	204510	251104	193438	238414	215356	230507	225927	318454	160896	213023	195071	260871	176100	704793	182744	159817
Dodecyl sulfate	C12 H26 O4 S	950051	1.34886e+06	1.2574e+06	1.52599e+06	6.39157e+06	680593	815765	4.70065e+06	1.46973e+06	1.35416e+06	1.12542e+06	797771	16373.1	25618.7	18988.6	19341.1	15212.1	17466.2	19065.5	21131.3	21922.3	52127.8	22240.2	15935.5	28560.6	16665.8	16775.5	22378.4	27276.9	20136.5	27096.6	22980.6	19751.5	22379
3-Phenyllactic acid	C9 H10 O3	611912	1.05257e+06	530935	794732	547429	595556	697927	649179	1.25288e+06	571052	289475	635202	576159	1.19976e+06	1.87514e+06	762028	719687	602364	580914	614268	717213	825321	890240	966452	879358	1.42611e+06	537071	736865	465556	559720	1.09063e+06	736000	219852	1.68678e+06
1,7-Dimethyluric acid	C7 H8 N4 O3	1090.18	951.203	1306.9	882.691	962.36	1024.53	1116.57	994.517	1042.42	1012.14	38940.3	1058.84	1043.6	1229.72	958.624	1067.24	1057.29	1332.69	1115.84	1909.64	997.86	25043.4	136389	88905.4	1434.43	5730.16	1597.73	189177	1598.01	27921.7	30679.3	1338.86	940.286	1222.6
Pimelic acid	C7 H12 O4	22913.1	19963.9	24946.4	23805.3	44940.2	4667.99	35882.9	49424.4	47275.3	56792.6	43746.9	17372.5	25716.3	57539.7	54012.6	48020.7	60581.3	39660	50116.2	20699.8	59586.6	140793	55651.7	83163.7	21854.7	120506	51349.2	162096	31137.6	64401.3	45500.5	746087	13965.2	30237.6
Citric acid	C6 H8 O7	6.69386e+06	3.21265e+06	3.41855e+06	5.61035e+06	6.27229e+06	4.60359e+06	4.63093e+06	4.82681e+06	4.34767e+06	5.91258e+06	2.64485e+06	3.28215e+06	2.38124e+06	4.92009e+06	2.58504e+06	5.0258e+06	3.87973e+06	4.30897e+06	3.24699e+06	7.15067e+06	1.22112e+07	8.93758e+06	8.67425e+06	3.74867e+06	5.20185e+06	6.85015e+06	5.30098e+06	7.63392e+06	4.28872e+06	4.57902e+06	7.1111e+06	2.49652e+06	1.91446e+06	6.81779e+06
Uric acid	C5 H4 N4 O3	2.81419e+07	1.1827e+07	2.47523e+07	3.06324e+07	2.69963e+07	2.05084e+07	2.95652e+07	2.66788e+07	1.69006e+07	3.00609e+07	1.77258e+07	2.3809e+07	2.84624e+07	2.19836e+07	9.98745e+06	2.97202e+07	2.50341e+07	1.90476e+07	2.01794e+07	2.12897e+07	1.82618e+07	4.60166e+07	2.6147e+07	2.93507e+07	3.37706e+07	3.1992e+07	3.64823e+07	3.79865e+07	3.54113e+07	3.17413e+07	3.13591e+07	6.03195e+06	6.62344e+06	3.64266e+07
1-(Carboxymethyl)cyclohexanecarboxylic acid	C9 H14 O4	14837	8356.5	27435.4	24217.8	19433.1	20968.1	14378.2	17395.2	16535.5	13829.1	8134.9	25907.7	18184.4	21940.8	12764.5	14206.5	22269.6	9867.16	15290.6	15432.2	18418.5	31471.3	14618.5	20654.4	27141.4	56361.7	22235.9	64181.4	21220.1	31333	24986	908160	7301.29	16878.9
2,4-Dimethylbenzaldehyde	C9 H10 O	305188	321022	299843	348731	295785	315718	352436	354797	323748	285863	449123	387538	301775	287879	284836	308026	309522	303292	333273	342964	319225	305533	309709	330013	268204	276839	294061	324513	271225	253487	280709	277111	312957	303858
4-Phenolsulfonic acid	C6 H6 O4 S	1.67346e+06	70454.7	50960.8	2.06e+06	1.14515e+06	53528.4	1.26762e+06	1.92693e+06	51202.8	1.19935e+06	449892	22173.8	4.26763e+06	837026	32130.4	57315.5	1.35941e+06	3.74653e+06	12302.6	277585	1.50334e+06	2.28108e+06	1.95891e+06	4.89506e+06	1.87726e+06	4.80995e+06	1.52207e+06	1.49374e+06	4.47391e+06	1.732e+06	1.41567e+06	358458	141854	1.07875e+07
DL-Lysine	C6 H14 N2 O2	2.53677e+06	3.12007e+06	6.43954e+06	2.04809e+06	2.34244e+06	6.91238e+06	2.5244e+06	2.43666e+06	2.4425e+06	3.79269e+06	4.07171e+06	2.01989e+06	4.61617e+06	2.48853e+06	1.83602e+06	3.52981e+06	2.40756e+06	5.0803e+06	2.81814e+06	1.65372e+06	2.60277e+06	2.13234e+06	3.58049e+06	3.5502e+06	1.01847e+06	2.98492e+06	2.19551e+06	1.54009e+06	2.67011e+06	1.4097e+06	3.5687e+06	2.08573e+06	411152	1.04805e+06
2-Hydroxycaproic acid	C6 H12 O3	675341	1.84057e+06	2.17106e+06	920898	380938	1.99838e+06	966278	1.26496e+06	2.01396e+06	974087	686074	1.88508e+06	1.42128e+06	4.39993e+06	1.64333e+06	931247	482502	1.16174e+06	1.79953e+06	1.91321e+06	1.54981e+06	1.71073e+06	1.07547e+06	1.34393e+06	2.93517e+06	1.31292e+06	1.58106e+06	2.33287e+06	745226	1.28757e+06	1.55311e+06	1.02408e+06	357180	2.83294e+06
Indole-3-acrylic acid	C11 H9 N O2	61573.4	7226.56	24890.1	10805.9	226133	16316.8	52733.9	7876.1	11815.9	289103	17196.8	5733.41	17673	15444.3	9954	11791.6	1912.89	335032	48532.6	18237.7	36093.1	250163	19126.2	111331	24687.5	105108	43353.7	33951.5	17432.1	36934.1	339573	6762.88	7467.13	22928.3
(15Z)-9,12,13-Trihydroxy-15-octadecenoic acid	C18 H34 O5	12910.2	16169.2	7622.72	128233	6504.34	15829.6	16963.3	15135.3	11020.2	11887.1	15884.8	21749.6	12920	13388.5	11502.6	18507.4	14116.9	22209.9	61000	112449	60034.8	23880.8	88251.8	48456.9	58103.1	37123.8	61274.8	64294.5	47499.7	57649.4	48400.8	453544	34597.1	20397.8
3,4-Dihydroxybenzenesulfonic acid	C6 H6 O5 S	69644.9	142651	70684.3	40027.6	321135	86192.2	85479	81395.1	110068	290402	180887	1508.38	48591.4	6924.75	3572.48	8020.49	893304	179906	1480.8	4397.54	213100	180234	266573	234807	330309	181730	194170	484375	74534.8	524707	191129	613423	14307.5	186172
Uric acid	C5 H4 N4 O3	1.35978e+07	9.23554e+06	1.14053e+07	1.46684e+07	1.5915e+07	1.13857e+07	1.4228e+07	1.43083e+07	9.48135e+06	1.72523e+07	9.12695e+06	1.16673e+07	1.25254e+07	1.16287e+07	7.18086e+06	1.4019e+07	1.09167e+07	9.29503e+06	9.37089e+06	1.08612e+07	1.04256e+07	1.90917e+07	1.28923e+07	1.14993e+07	1.24587e+07	1.23052e+07	1.33703e+07	1.60104e+07	1.43971e+07	1.19457e+07	1.1371e+07	3.99888e+06	4.58273e+06	1.46236e+07
2-Mercaptobenzothiazole	C7 H5 N S2	454.278	393.016	120265	431.666	459.009	409.104	515.712	431.179	422.101	424.069	439.707	696.638	458.531	502.193	1205.5	439.18	643.003	453.84	452.283	1040.25	1196.3	432.161	421.396	2243.49	856.925	634.953	4949.81	542.633	634.272	916.032	565.563	656.098	494.031	682.083
(+/-)12(13)-DiHOME	C18 H34 O4	20380	98175.7	135257	183346	344767	61612	115491	33108.8	71138.6	88484.4	99464.7	202629	37481.1	42534.5	93850.7	22652.8	45155.3	24409.7	87619.5	101797	29896.5	95495.8	39176.2	45534.1	134716	120350	142477	70830.3	79600.7	39385.4	41644.2	14932	12915.5	65472.3
Dodecyl sulfate	C12 H26 O4 S	950051	100963	1.2574e+06	1.52599e+06	6.39157e+06	680593	815765	4.70065e+06	1.46973e+06	1.35416e+06	1.12542e+06	797771	8.0952e+06	978967	740656	565328	592171	707516	851612	1.09467e+06	1.0915e+06	1.36071e+06	1.42682e+06	865356	843838	1.5226e+06	759461	1.26999e+06	583331	993557	955173	475174	458251	810103
11(Z),14(Z)-Eicosadienoic acid	C20 H36 O2	49905.6	137599	624816	710422	659476	298463	264138	441641	356419	591270	404538	257493	145320	251450	439608	122393	424677	101655	334303	265749	49637.6	450459	154667	277813	892718	682965	442045	143915	170194	274080	241506	128497	17075.6	86028.6
2-Hydroxyhippuric acid	C9 H9 N O4	57140.7	2751.15	1162.32	5298.47	2111.75	2071.55	25517.8	2011.01	6458.63	2006.82	1120.4	631.798	2057.04	2872.36	1413.58	1605.38	1823.98	1269.3	668.626	5937.69	7065.52	2637.94	5696.81	2086.56	8679.02	11061.7	1793.57	10168.1	2532.56	14365.1	1003.36	273844	1381.57	2162.57
Nipecotic acid	C6 H11 N O2	2.21723e+06	1.13596e+06	3.11899e+06	505105	983350	2.53633e+06	1.91566e+06	605419	1.06493e+06	1.50454e+06	1.59878e+06	1.14916e+06	1.07037e+06	566939	1.77344e+06	1.77605e+06	1.87614e+06	3.1067e+06	678221	1.77323e+06	706336	997627	1.54659e+06	1.49367e+06	1.95773e+06	855323	1.25145e+06	1.15891e+06	905601	1.04845e+06	762306	1.42519e+06	212743	1.16715e+06
Citric acid	C6 H8 O7	6.89642e+06	4.47606e+06	3.68057e+06	5.83553e+06	6.48481e+06	4.90274e+06	4.84503e+06	5.04708e+06	5.23394e+06	6.15167e+06	969328	1.44185e+06	2.74112e+06	5.1925e+06	2.5459e+06	5.19775e+06	4.11022e+06	4.59809e+06	3.47643e+06	7.42888e+06	1.24961e+07	9.23321e+06	8.95636e+06	3.90507e+06	5.41689e+06	7.07544e+06	5.54781e+06	7.98917e+06	4.47709e+06	4.77172e+06	7.31876e+06	4.93689e+06	2.83537e+06	7.00244e+06
3,5-Dinitro-o-cresol (DNOC)	C7 H6 N2 O5	19435.6	50591.7	40749.4	18552.6	26040.1	27320.4	17929.7	23224.3	56564.2	22764.8	40978.4	54328.9	23372.7	24194.6	30008.4	31829.3	10028.6	24375.9	23328.6	45254.2	47825.2	36225.3	21359.6	50165.8	36748	41826.4	139419	42375.5	55317.7	54517.7	60501.1	2885.56	20347.9	49107.5
Pyrogallol	C6 H6 O3	47400.9	17401.8	27425.4	7717.29	14517.4	23369.3	10023.8	9836.03	36319.6	36443.7	29349	7602.74	10345.3	12671.7	10536.1	5938.68	10181.1	45005.1	11435.9	44688.2	8509.75	8269.73	12677.9	40955.5	46421.1	46465	42114.7	18847.1	51862.8	42484.7	15980.3	287620	31190.7	48684.7
4-Phenolsulfonic acid	C6 H6 O4 S	2.31168e+06	229525	161387	5.8289e+06	3.88052e+06	108286	2.0434e+06	2.52432e+06	109260	3.34455e+06	691796	70556.2	5.76834e+06	2.00055e+06	87629.7	147419	2.61426e+06	6.32113e+06	32283.1	551997	2.11862e+06	5.50787e+06	3.43615e+06	8.70403e+06	5.53617e+06	6.95036e+06	2.45456e+06	3.2185e+06	9.91766e+06	3.6873e+06	2.46596e+06	967321	2.90032e+06	2.0963e+07
Methyl salicylate	C8 H8 O3	14975	11803.2	12696.7	13890.8	11359.1	10843.3	13171.6	18694.6	13524.2	14664.4	280496	377094	245990	246988	279365	245708	269807	283536	248659	46716.6	14566.2	14600.5	54914.1	18587.3	16413.8	25265.8	9643.89	49877.5	13939.7	20097.2	2.07232e+06	5311.65	10375.2	13875
Caprolactam	C6 H11 N O	515986	747496	845413	998407	2.52425e+06	2.38986e+06	581911	1.10598e+06	1.39854e+06	948696	478417	784999	506992	1.3266e+06	1.39539e+06	425597	1.13262e+06	580208	466542	417891	1.31948e+06	625571	378594	637869	1.14623e+06	739379	720028	1.36429e+06	417237	547158	1.11624e+06	3.46029e+06	285332	409099
Caprolactam	C6 H11 N O	323511	471390	371249	565327	935244	897663	273197	398338	850619	479371	282457	387152	405084	469071	577614	257363	441602	329266	310240	388875	368718	419396	250261	256320	576785	472429	384610	300416	309780	463935	541225	2.05781e+06	193873	294391
2-Hydroxyhippuric acid	C9 H9 N O4	12188.3	28153.9	13383.5	48318.6	13615.1	13144.6	21120.8	49828.5	133193	16458	4105.16	3440.22	7915.46	5773.03	2984.83	5071	22411.5	47085.9	3488.65	6352.47	14716.2	4494.18	44611.3	44501.3	19229.1	13290	15258.6	18842.8	16943.8	43929.5	77967.5	906459	2611.43	15084.4
2-Hydroxyvaleric acid	C5 H10 O3	3.19927e+06	8.57657e+06	5.38767e+06	4.24182e+06	3.07244e+06	4.90723e+06	3.06863e+06	4.48192e+06	1.05666e+07	2.865e+06	2.73392e+06	6.71738e+06	2.99055e+06	1.59522e+07	6.38161e+06	4.38298e+06	2.95181e+06	3.20743e+06	5.88027e+06	5.18776e+06	6.99587e+06	6.51291e+06	2.70797e+06	3.39397e+06	8.30309e+06	510163	4.15417e+06	5.51229e+06	4.23493e+06	2.49921e+06	4.12307e+06	1.77111e+06	1.88794e+06	8.6382e+06
Citric acid	C6 H8 O7	8.10129e+06	2.2222e+06	7.64485e+06	6.3953e+06	4.56906e+06	6.06836e+06	7.17041e+06	6.98912e+06	4.60267e+06	4.15021e+06	4.49367e+06	6.5769e+06	3.36736e+06	6.75356e+06	2.32521e+06	7.29494e+06	7.94088e+06	8.95822e+06	5.24203e+06	9.73336e+06	1.19316e+07	9.19924e+06	1.12918e+07	1.06345e+07	1.0637e+07	1.25484e+07	1.09831e+07	1.663e+07	1.10923e+07	8.55555e+06	1.27845e+07	1.11712e+07	2.11318e+06	1.51001e+07
4-Piperidone	C5 H9 N O	1.40904e+07	5.35954e+06	1.11396e+07	1.59035e+06	8.84364e+06	1.0834e+07	1.22631e+07	458988	3.81245e+06	9.92057e+06	635814	297966	1.38424e+06	1.01596e+07	770046	32789.9	816566	789780	192815	79003.1	6.5847e+06	4.46256e+06	1.27036e+06	1.10906e+07	9.52244e+06	8.61236e+06	474025	2.98236e+06	4.72695e+06	1.19014e+06	8.02808e+06	227782	3.95717e+06	8.96166e+06
Histamine	C5 H9 N3	13878.8	14526.1	72058.4	12779	12991.8	13911.7	14298.6	13435.2	14715.6	14211.2	13087.8	14275.5	14406.6	13715.2	12906.2	14029.8	13190.5	13452.6	13769.8	13140.1	11648.4	56218.3	13194.9	12852.4	13632.6	13589.8	12508.4	13376.6	13060.9	13324.7	11257.7	412083	5746.06	11069.9
all-cis-4,7,10,13,16-Docosapentaenoic acid	C22 H34 O2	48395.1	181671	665477	914896	935857	824366	657304	473910	360298	287557	686506	287925	279817	665689	662531	219939	470232	182237	549011	352545	103451	224775	240824	367316	609416	730647	603970	243511	190500	635081	349814	1.46271e+06	32986	158565
Oleic acid	C18 H34 O2	3.23279e+06	6.969e+06	2.48612e+07	4.12473e+07	4.32685e+07	1.68287e+07	1.76791e+07	2.18553e+07	2.17747e+07	2.66428e+07	2.11507e+07	1.46208e+07	9.96144e+06	2.23059e+07	2.94227e+07	5.35308e+06	2.1335e+07	2.7855e+06	2.48821e+07	1.58679e+07	4.74868e+06	1.80737e+07	8.04946e+06	1.84888e+07	4.10745e+07	3.51789e+07	3.80994e+07	1.17212e+07	2.17667e+07	2.03344e+07	1.53828e+07	2.9448e+06	1.43127e+06	5.75746e+06
Docosahexaenoic acid	C22 H32 O2	402318	530989	2.26377e+06	1.45077e+06	1.06634e+06	1.29372e+06	1.22452e+06	1.11757e+06	966588	673825	1.13067e+06	657408	929199	825954	1.23887e+06	729226	809527	657250	1.03099e+06	1.11952e+06	386801	1.69001e+06	680144	1.99976e+06	1.06796e+06	1.99709e+06	1.55944e+06	1.05094e+06	899492	1.71998e+06	1.79919e+06	2.38898e+06	173030	265416
N-Acetyl-DL-tryptophan	C13 H14 N2 O3	60972.8	30558.3	46495.3	23800.5	43926.7	25542.7	66014.5	48934.6	36316.8	46796.3	80143.5	51257.9	71659.5	106326	432005	79794.2	125092	41354.4	37469	78855.2	20490.4	54953.9	53330.5	47466.5	24856.4	31305.5	37616	103070	30473.8	66125.5	30382.2	422398	6610.79	68455.6
4-Methoxycinnamic acid	C10 H10 O3	160201	263418	262711	66058.2	82172	264449	162793	68724.9	258404	71870	52939.9	87358.8	196977	173997	154570	266100	66745	58825	227660	99858.7	114703	154128	106414	174975	24612.1	392959	127280	162270	116168	318087	118487	1841.59	24115.9	26116.1
Sedanolide	C12 H18 O2	23364.3	103590	21733.5	16935.4	17964.6	21437.2	17811.4	21001.4	654550	29030.1	23444.3	17330.7	22609.8	15985.7	1.05533e+06	10924.6	98369.1	9157.77	221051	12179.5	8855.27	9925.01	8952.14	7219.35	7513.82	8167.16	9528.45	6988.2	8303.74	10619.8	8533.27	8837.31	15916.8	14633.6
3-Hydroxybenzoic acid	C7 H6 O3	524354	56748.6	54345.6	68032.5	29622.6	56465.2	328358	32282.4	109244	42913.7	62622.6	18908.2	6.01151e+06	53328	52683.8	85284.4	85797.4	70766.4	68789.9	180076	195725	67556.1	187511	64504.3	261171	217191	56658.6	124213	59431.4	339078	47661.5	147637	121039	223400
4-Coumaric acid	C9 H8 O3	1.47208e+07	858275	1.79645e+06	786526	787695	6.68626e+06	1.19589e+07	1.70167e+06	1.76373e+06	2.73811e+06	1.05245e+07	1.92902e+07	2.58953e+06	9.58829e+06	8.4523e+06	5.2761e+06	1.21452e+07	583480	860687	946018	544031	2.46897e+06	1.61659e+07	7.06438e+06	6.15813e+06	1.08158e+06	1.10189e+07	5.49139e+06	2.46739e+06	1.34606e+07	915592	1.31886e+07	3.14327e+06	1.51631e+06
N-Isovalerylglycine	C7 H13 N O3	21073	5826.58	8577.3	8695.49	5018.23	7719.41	10497.6	9521.59	7555.24	11085.7	7515.1	11657.2	9837.08	3128.42	15554.1	11902.1	2994.55	8620.51	9452.54	2444.59	14570.2	9283.29	23228.4	11837.2	21848.5	17605.6	13149.9	28607.3	12864	19537	14210.6	606889	13513.1	21470
5-Sulfosalicylic acid	C7 H6 O6 S	4606.5	13034.5	5535.72	6767.79	4894.12	5865.25	2253.88	4508.7	5947.39	2592.32	2391.99	1798.46	4751.87	5476.1	3792.16	3993.14	4077.85	4702.99	2505.19	1903.97	5202.18	4558.59	4833.42	8053.89	2343.98	2813.04	2191.84	84764.9	2149.21	8639.75	6770.4	843739	1606.14	1984.04
N-Vinyl-2-pyrrolidone	C6 H9 N O	1.14161e+06	1.01565e+06	1.15822e+06	1.13918e+06	1.12338e+06	1.07691e+06	1.09724e+06	1.2154e+06	1.60335e+06	1.01829e+06	1.22883e+06	1.21975e+06	1.179e+06	1.16088e+06	1.16942e+06	1.03965e+06	1.20575e+06	1.29747e+06	1.17314e+06	1.05348e+06	1.18031e+06	1.13048e+06	1.04135e+06	1.15568e+06	914009	1.09479e+06	1.12364e+06	1.49025e+06	1.1081e+06	1.09021e+06	994721	723932	1.0076e+06	1.01221e+06
DL-Lysine	C6 H14 N2 O2	1.8414e+06	1.07455e+06	1.17081e+06	1.30759e+06	1.74742e+06	1.97714e+06	1.86562e+06	1.29783e+06	524503	1.95063e+06	1.78761e+06	1.48617e+06	2.62117e+06	1.79491e+06	1.56144e+06	1.02352e+06	1.73431e+06	524295	1.69385e+06	1.2813e+06	1.30466e+06	1.57826e+06	1.3134e+06	904675	524501	1.61191e+06	1.64818e+06	1.18019e+06	1.9984e+06	700643	1.79852e+06	1.48281e+06	334592	560376
L-Phenylalanine	C9 H11 N O2	1.86474e+06	2.50803e+06	2.78203e+06	572121	1.03377e+06	2.06768e+06	2.10265e+06	821977	1.62448e+06	2.23606e+06	1.72278e+06	1.51174e+06	2.35518e+06	1.19204e+06	5.91993e+06	1.89768e+06	2.17579e+06	1.45305e+06	2.05331e+06	954781	1.13536e+06	949663	1.14902e+06	1.36176e+06	1.18842e+06	750537	1.7558e+06	1.18524e+06	2.01957e+06	1.79737e+06	791471	2.19793e+06	351899	706903
Stearamide	C18 H37 N O	1.11044e+06	1.73411e+06	1.22201e+06	1.32311e+06	1.66832e+06	1.49738e+06	1.66066e+06	1.35598e+06	971413	1.54366e+06	1.64914e+06	1.45341e+06	1.99351e+06	1.21182e+06	1.3194e+06	2.63755e+06	1.64808e+06	2.52822e+06	1.55853e+06	863087	1.2906e+06	1.85561e+06	1.72539e+06	1.36411e+06	2.26534e+06	1.69117e+06	1.39108e+06	1.4808e+06	1.57126e+06	1.69701e+06	1.54734e+06	1.23942e+06	1.07275e+06	2.94905e+06
DL-Tryptophan	C11 H12 N2 O2	1.5125e+06	614098	1.82265e+06	502951	963845	1.05086e+06	1.33182e+06	954161	1.07223e+06	1.37807e+06	1.11316e+06	1.45604e+06	1.91764e+06	1.47797e+06	1.10557e+06	1.61712e+06	1.33566e+06	876117	1.67606e+06	1.58924e+06	496683	1.08741e+06	1.7849e+06	1.20693e+06	978873	1.35918e+06	1.57474e+06	1.8942e+06	1.31719e+06	2.5264e+06	717311	363828	102649	1.26321e+06
3-tert-Butyladipic acid	C10 H18 O4	28839.6	18465.6	14351.3	14896.9	67178.9	14060.3	32033.3	20255.7	20182.3	62694.9	38410.6	21612.2	20803.4	38785.6	26793	22703.9	39067.9	40081.3	45225.4	43097.7	55109.2	59147.8	24574	22031.7	43069	86887.1	72872.1	85291.9	64287	32835.4	23818	1.68304e+06	19381.2	51128.7
Salicylic acid	C7 H6 O3	335548	31657.1	28096.9	39078.3	14199.9	33030.4	172411	19172.2	66982.1	24779.8	37930.4	11368	1.8897e+06	29704.8	20360.2	39891.4	51963.5	46475.4	39049.6	109039	82611.9	39036.1	139757	49067.3	242478	171531	43935.7	104975	48879.2	261808	36412.5	88351.4	31159.8	173273
4-Ethoxy ethylbenzoate	C11 H14 O3	221703	121613	126804	133110	153777	138970	138508	136862	134938	149284	179387	146302	150835	125835	151220	137320	169863	164756	160980	187736	167474	148545	145916	170750	167648	170503	159078	153578	163832	152417	158997	240049	176760	166257
Testosterone sulfate	C19 H28 O5 S	1.81065e+07	7.56069e+06	3.66902e+06	3.30571e+07	2.38272e+07	3.41362e+06	1.9309e+07	3.04416e+07	1.20207e+07	2.27688e+07	1.8047e+07	1.35027e+07	3.34874e+06	2.09175e+07	1.37266e+07	8.24893e+06	1.71343e+07	1.44988e+07	2.94503e+07	4.70836e+07	1.51573e+07	4.51953e+07	9.61037e+06	2.21473e+07	3.57293e+07	6.65334e+06	2.89003e+07	3.23826e+07	2.82915e+07	2.5675e+07	2.81475e+07	11761.6	5.05085e+06	4.90155e+07
Hypoxanthine	C5 H4 N4 O	82100.8	481226	451538	1.63762e+06	181462	141620	114637	69583.6	290567	28226.8	91262.1	131304	68501	197518	131731	93620	114253	58354.8	54983.8	283612	2204.55	274529	59995.9	2983.41	51177.7	2528.95	2924.58	87677.3	23899.7	2705.23	44241.7	774844	8030.79	18634.4
trans-10-Heptadecenoic acid	C17 H32 O2	12321.5	49567.9	176404	165597	175719	128654	82066.7	103806	111516	113827	113142	39616.1	47551.2	100364	182107	32753.8	127254	15262.9	88940.8	65597	33630.1	71756.9	25076.1	90504.5	102318	348417	121677	26298.8	97873.7	69515.2	68171.7	75134.4	3875.25	17658.2
L-(-)-Malic acid	C4 H6 O5	837235	77156.2	1.18838e+06	661421	3812.55	100380	129055	707848	767923	46956.4	861461	545433	533516	833937	1.0551e+06	138522	855855	624310	735601	1.27388e+06	142429	194229	158286	898987	1.31923e+06	1.17948e+06	1.69413e+06	1.13726e+06	919501	866856	993949	5.9473e+06	87541.9	159486
2-Hydroxycaproic acid	C6 H12 O3	935810	170077	230179	176336	434624	217528	1.0536e+06	224332	345752	525419	670844	203956	176097	787552	646032	455925	770287	151131	216210	1.91321e+06	609306	258334	135388	225023	2.78801e+06	423941	1.24835e+06	330167	1.09751e+06	1.28757e+06	194110	1.02408e+06	141278	235128
14(Z)-Eicosenoic acid	C20 H38 O2	82844.1	185242	592212	558225	789329	205170	421032	266475	425366	432886	345964	194205	126759	320453	483550	87558.4	275070	50718.2	217865	218446	80983.8	379162	362392	267662	508648	617323	354820	315766	190464	264754	232472	114020	17934.6	103001
4-Acetamidobutanoic acid	C6 H11 N O3	12681.1	16341.1	11318.2	5262.07	20464	8399.81	9605.79	5527.25	22883.3	16801.4	4893.64	2571.04	10630.8	11826.1	16920.4	12870.5	6912.45	9940.37	16378.2	10139.2	7894.76	16461	13471.9	11048.9	9065.75	13108	8072.95	25889.5	6618.84	12345	7103.5	1.92195e+06	15801.9	10644.2
(15Z)-9,12,13-Trihydroxy-15-octadecenoic acid	C18 H34 O5	29502.9	17278	8969.41	157100	6327.32	40602.8	38646.1	16270.1	30092.8	21774.3	22881.4	47847.3	16581.7	15424	32389.5	19387	31177.1	29414.3	87624.5	112044	58068.6	25850.6	96098.3	56901.9	62239.8	23992.9	64220.9	89744.5	45496.4	91890.6	41552.1	437991	62695.1	51820.6
4-Oxoproline	C5 H7 N O3	1.40239e+06	1.37812e+06	2.35909e+06	1.33611e+06	911274	1.3491e+06	2.47665e+06	1.2977e+06	1.44785e+06	478018	1.68953e+06	1.58181e+06	1.40409e+06	1.62465e+06	1.79741e+06	1.3221e+06	2.20163e+06	1.18254e+06	1.66002e+06	2.0031e+06	1.65626e+06	1.08078e+06	1.06812e+06	2.03856e+06	1.82618e+06	2.16333e+06	3.0536e+06	2.41043e+06	2.35945e+06	2.41644e+06	2.01086e+06	7.34719e+06	275165	1.26544e+06
N-Vinyl-2-pyrrolidone	C6 H9 N O	390782	317081	335077	330813	345362	304563	366989	382631	371384	398295	388223	420353	425109	415747	334394	471124	407820	322137	329526	388261	394127	388920	372351	416547	410306	371398	365061	445220	375012	399531	413258	240043	302583	349242
Androsterone glucuronide	C25 H38 O8	101375	7785.66	10661	24540.1	208425	7232.27	124062	27004.8	15228.4	185897	12336.6	128707	27669.2	82506.5	36845.5	85057.9	14744.3	79412.9	60234.2	112882	95003.1	144805	35275.9	77708.6	143411	91999.9	84819.9	167159	125766	98452.6	129493	1445.8	32457.3	83173.7
Decanoic acid	C10 H20 O2	9842.61	5161.43	12534.3	27632.3	48521.9	6947.77	29592.9	22263.3	23894.1	46864.1	11552.1	12095.7	7666.66	25385.5	20104.7	1932.21	9892.3	3352	16340.2	24119.1	44977.9	41124.9	23199.7	36492.2	170749	34181.1	77599.6	21111.1	47364	95031	70885.6	579.388	9039.91	46899
2-Hydroxyvaleric acid	C5 H10 O3	482265	1.58047e+06	2.95542e+06	545995	1.57179e+06	2.91763e+06	1.60988e+06	994064	5.56808e+06	504646	1.41686e+06	939669	601012	1.41026e+06	851709	2.04571e+06	1.78452e+06	1.7686e+06	611480	757844	995488	731298	1.59942e+06	2.72072e+06	6.36203e+06	1.8384e+06	3.57041e+06	4.3627e+06	1.7668e+06	2.07794e+06	2.04594e+06	504110	1.88794e+06	1.37762e+06
Isoquinoline	C9 H7 N	103818	77652.4	174253	49367.2	171467	164720	56106.9	81272.4	20677.7	214350	27912.1	118256	163906	51408.6	129050	128530	29676.6	92080.4	15232.3	98446.8	86534.1	105150	163248	72672.6	67676	91308.1	120782	206056	100749	127628	63332.1	96739.8	9414.87	93573.4
2,4-Dihydroxybenzoic acid	C7 H6 O4	30323.9	14170.2	20763.2	44342.7	175242	24219.3	31927.3	89164.4	21317.9	195838	54563.2	59772.7	85028.9	25320.5	8981.62	384273	51845.9	26681.6	9881.76	61686.6	172001	477923	280872	93982.9	61640.3	278966	34316.8	279242	87384.2	844523	137510	60274	32540.4	286988
N-Phenylacetylglutamine	C13 H16 N2 O4	1.23492e+06	3.78193e+06	2.0073e+06	2.00415e+06	1.32466e+06	928840	1.36271e+06	2.93337e+06	3.20153e+06	1.52034e+06	2.53904e+06	204033	3.55339e+06	4.09317e+06	3.38467e+06	117261	828145	1.76396e+06	832069	109008	631355	1.07469e+06	667669	2.00527e+06	2.137e+06	2.79263e+06	1.1125e+06	1.26089e+06	1.0981e+06	1.05035e+06	716883	13526.7	473453	820850
4-Piperidone	C5 H9 N O	3.34908e+06	2.65928e+06	5.37363e+06	1.05956e+06	2.88986e+06	3.56814e+06	3.93015e+06	220785	1.5069e+06	4.2636e+06	351746	368762	509048	4.12579e+06	725884	282392	541315	432942	265833	247416	3.49789e+06	1.71454e+06	718465	4.74899e+06	4.07972e+06	3.50987e+06	283172	2.90122e+06	3.38155e+06	878345	3.58297e+06	263171	1.30516e+06	3.0068e+06
3-tert-Butyladipic acid	C10 H18 O4	131467	91397.6	91988.6	137780	90408.2	62595.8	105904	78676	67188.2	110006	100552	84843	106018	179629	105235	54065.6	64752.4	102250	130975	102305	234514	112280	123412	115876	188522	282979	166333	150739	72330	113050	105833	267610	94861.8	254013
Arachidonoyl amide	C20 H33 N O	4859.87	10142.9	12967.8	5601.54	9084.93	5857.95	2242.04	3265.38	6731.53	4499.03	2612.08	1165.67	6477.64	25175	4487.93	4233.32	11696.6	19417.3	2167.32	15009.6	14406.7	11265.6	13031	348197	57597.3	21188.3	718785	3999.12	80265.5	787263	89570.2	25359.9	25881.3	1864.06
Asiatic acid	C30 H48 O5	330.352	1541.46	872.085	356.777	944.235	843.162	329.295	450.967	7474.02	1422.39	320.169	415.715	372.766	2637.54	389.994	231120	1831.18	5441.61	337.938	129721	335.622	325.827	994.398	345.362	364.587	333.651	349.483	798.607	326.812	323.217	1460.8	260.018	316.261	1333.67
DL-4-Hydroxyphenyllactic acid	C9 H10 O4	546880	647470	595469	444871	477579	440927	513884	908389	851949	525221	331166	682968	1.40395e+06	1.75185e+06	1.12575e+06	686948	844322	268735	398719	1.06962e+06	640395	676078	679028	536501	581826	333166	909998	1.62004e+06	861345	817245	629590	1.80734e+06	162466	695871
L-Pyroglutamic acid	C5 H7 N O3	977537	1.06477e+06	1.78196e+06	903172	654070	553495	2.0932e+06	1.13407e+06	901511	868265	1.30464e+06	895281	652837	1.04492e+06	1.15712e+06	1.02279e+06	886919	1.34188e+06	1.58522e+06	1.06193e+06	708144	887452	829574	1.56896e+06	1.03707e+06	1.6003e+06	1.86268e+06	1.251e+06	2.00312e+06	1.48321e+06	1.68757e+06	624568	153550	707688
Theophylline	C7 H8 N4 O2	2984.56	10150	3808.77	3254.53	690.235	1552.81	1401.06	777.591	668.762	994.843	274015	791.947	771.502	817.436	786.811	838.896	15018.6	1068.86	922.931	29577.6	6479.43	130507	493840	522777	1017.54	998.949	17034.1	333076	16615.7	71272.5	103603	71103.4	12308.3	3687.12
2-Hydroxyvaleric acid	C5 H10 O3	5.91633e+06	1.68593e+07	7.95988e+06	8.30761e+06	3.84158e+06	7.17895e+06	4.11456e+06	7.95017e+06	1.53637e+07	5.37312e+06	3.59063e+06	1.21927e+07	4.5319e+06	3.12465e+07	1.15695e+07	7.4507e+06	5.45826e+06	4.83084e+06	1.03961e+07	9.22712e+06	1.13596e+07	1.20507e+07	3.82609e+06	5.04891e+06	1.21549e+07	3.70705e+06	5.77979e+06	7.77696e+06	4.02209e+06	3.38846e+06	5.42904e+06	2.24094e+06	3.11666e+06	9.4112e+06
4-Hydroxy-2-methylbenzoic acid	C8 H8 O3	12516	9211.28	11250.3	13361.4	16530.7	11134.2	13091.3	14791.6	11753.3	16788.4	10117.5	13538.8	13171.3	27548.4	295747	13474.1	12316.3	24097.4	12358	63412.2	15268.4	38074.9	458118	520116	184621	3.04581e+06	13917	95765.4	35495.9	1.33656e+06	159072	24340.4	31674.7	11958.3
Boldenone undecylenate	C30 H44 O3	1457.28	4.33642e+06	58114.6	10511.1	4797.9	5574.34	1503.52	1414.14	3.87271e+06	44514.6	9527.35	7447.72	1996.86	5582.55	7973.13	1378.13	2376.32	1681.66	1652.01	1460.71	1440.88	1570.72	1517.42	1576.37	1968.24	1918.41	1618.76	1485.03	1711.61	1498.11	1294.31	1559.72	1416.67	1611.37
10-HDA	C10 H18 O3	575959	181218	273294	438885	309588	92337.3	291510	379376	331341	297067	257668	683687	185564	285317	203003	540084	363037	164191	597737	610440	266639	205599	827478	296054	891546	597776	473027	4.67211e+06	422589	741976	702674	15874.7	210431	1.9245e+06
Lignoceric acid	C24 H48 O2	15374	17661.6	20453.6	16391.3	17189.8	16844.6	19567.8	18297.7	18996.6	20043.4	25349.9	26986.5	22283.5	16442.2	11309.6	15573	31189.3	9918.02	17763.9	25767.3	19361.5	30225.3	14551.6	21138.6	28236.8	23781.3	26015.1	388489	26366.6	24160.9	17228.9	26878.6	17299.1	39488.4
Succinic acid	C4 H6 O4	1.04109e+06	485634	1.489e+06	382555	352031	1.12127e+06	1.16013e+06	387862	374201	315690	670408	1.05988e+06	991753	1.332e+06	548773	880214	1.05906e+06	613161	1.07065e+06	600197	546387	652832	411074	2.38765e+06	2.56109e+06	1.56292e+06	3.61662e+06	338623	3.16833e+06	2.7455e+06	1.92472e+06	2.16979e+07	64462.9	547640
4-Hydroxybenzaldehyde	C7 H6 O2	588447	442961	802560	551934	771702	802893	555784	1.11337e+06	1.06642e+06	904073	501069	607622	1.64303e+06	673933	562961	427618	819651	438184	633716	762337	593084	693329	611508	620220	340958	706875	849723	823093	738508	896761	844825	751328	172712	666984
Acetophenone	C8 H8 O	5080.1	10102.4	5788.07	4280.55	5927.32	4305.06	5067.82	4419.72	3416.67	3002.9	5762.85	4587.36	2112.07	5931.48	4322.68	3968.1	5419.87	4104.39	4339.73	3632.64	4760.34	5331.71	4330.82	3606.5	5117.01	7672.92	5886.18	4747.58	4192.19	4983.35	5883.4	1.12081e+06	6413.12	4745.96
Deoxycholic acid	C24 H40 O4	511221	296497	264988	295046	189320	225685	356359	212557	274957	199910	204735	310273	92656.3	297303	250923	158678	209214	186990	136504	402834	184685	141675	96571.6	181661	195613	115223	326656	233800	268353	385066	458973	467.74	120175	132893
5-Sulfosalicylic acid	C7 H6 O6 S	1834.65	10051.6	4796.29	3555.59	1977.42	4328.01	1845.34	1452.69	1962.42	1338.1	1517.6	2339.77	1959.21	2211.91	1758.74	2288.09	8904.9	1836.02	1532.97	2087.36	6354.55	1402.34	1718.88	1550.03	2269.32	2495.7	2111.62	544534	1978.02	2010.81	1821.48	34975.5	1460.92	2116.83
N-Isovalerylglycine	C7 H13 N O3	62333.1	72978.6	175176	56135.6	145527	99654.2	81508.3	53711.7	70072.7	128847	52970.3	102092	54986.8	121423	65789.4	109480	112000	78173.7	65649.9	116135	72308.3	99625	75105.7	55794.2	47386.5	80234.4	99396.8	110278	74607.8	61675.9	54634.2	6.16401e+06	24468.3	98805.3
Testosterone isocaproate	C25 H38 O3	29673.7	12602.3	5422.4	5762.3	12601	3760.27	3995.83	15091.7	33734.5	9110.7	92330.1	9946.58	356884	21472.7	14334.5	1736.7	4334.87	89992.1	9834.31	9449.21	16426.7	4520.54	8483.24	10034.7	7010.08	10074.2	4413.86	5458.44	2171.58	18015.4	11005.7	1446.37	11154.8	4127.82
Diisodecyl phthalate	C28 H46 O4	487473	838834	794425	735878	615694	697745	624819	424173	745826	566474	353927	532488	349261	815492	1.05439e+06	284121	440318	365009	566491	462685	260646	480009	225504	293111	385432	279752	772504	439957	417956	450084	460172	922.775	264247	291098
L-(-)-Malic acid	C4 H6 O5	879213	658941	1.2681e+06	711537	894589	130876	176406	758886	832300	586868	909667	574475	449571	811754	1.11721e+06	673558	936510	661459	773287	1.34218e+06	1.32885e+06	912022	791806	1.06069e+06	1.40573e+06	1.23597e+06	1.84361e+06	1.23484e+06	1.01342e+06	940271	1.06354e+06	1.2947e+07	93449.2	636958
Resmethrin	C22 H26 O3	663.984	722.389	755.934	691.119	646.806	797.786	837.126	641.259	790.674	762.585	631.88	687.575	580.244	883.722	513810	612.883	8257.23	635.949	806.212	688.835	686.728	659.934	670.423	627.032	766.323	736.929	938.105	793.398	664.979	699.167	818.732	794.228	656.093	679.458
Xanthine	C5 H4 N4 O2	11698.3	27021.3	35886	12450.1	15915.6	18540.3	28704.1	14899.8	28336	8501.35	13142.3	22071.2	8249.47	17950.5	12477.6	10598.3	29472.4	10902.2	27620.6	18887.3	1.34627e+06	20984.1	8075.45	8778.97	10723.7	10149.2	10315.8	10783.5	15306	10088.3	9456.14	1.54033e+06	156436	8583.09
4-Chlorophenoxyacetic acid	C8 H7 Cl O3	9283.82	4480.09	5971.97	5436.59	4832.07	6203.43	11696	5529.55	4840.49	6247.49	13703.3	6644.56	5955.42	2158.68	5668.77	7688.15	6328.57	1374.34	5224.13	1174.94	6160.77	1770.17	918.938	4466	4246.21	5623.67	5446.52	213966	4323.01	31003.3	289123	2003.55	4701.99	769.512
Cyclopentylacetic acid	C7 H12 O2	4466.61	4930.18	11602	12618	22661.2	8612.58	9019.65	9509.7	9024.1	25633.8	7215.85	14369.8	9654.65	18437.2	5732.38	4137.05	13902.1	8371.18	9499.74	5141.01	7701.94	27718.6	5176.72	11754.8	12821.4	32562.1	18268.8	8787.21	7069.12	11268.8	6952.62	706246	6113.98	4971.64
Stercobilin	C33 H46 N4 O6	43255.8	15538.7	2221.77	15736.6	8562.28	4420.15	23848.4	41179	7016.54	7684.28	271237	3938.13	108815	115159	89146.1	5081.03	12789.1	12462	7890.99	45100.6	18271.3	8656.62	16001.1	15696	135843	145768	46874.8	192300	54368.2	34555.9	15126.4	5590.3	11346.5	606794
Succinic acid	C4 H6 O4	413624	193984	413035	106126	190510	419830	427671	146927	153149	140155	294484	321148	345457	414173	372707	296300	344571	366356	355444	241730	200521	214381	155795	858675	789467	814602	959227	191279	896436	1.12959e+06	542988	8.5825e+06	38016.6	217102
4-{[(7-Isopropyl-1,4a-dimethyl-1,2,3,4,4a,9,10,10a-octahydrophenanthren-1-yl)methyl]amino}-4-oxobut-2-enoic acid	C24 H33 N O3	702.319	828.843	754.63	764.799	745.195	746.352	693.123	682.27	855.824	676.486	714.142	731.065	747.606	840.681	722.386	667.195	887365	689.969	770.57	725.422	709.017	740.392	749.223	740.463	702.271	703.945	690.966	705.567	694.135	652.536	674.401	905.56	735.571	711.204
Testosterone sulfate	C19 H28 O5 S	296965	178885	45941.1	460325	286141	38241.1	257105	412616	217653	298235	397513	133012	36982.5	241784	111502	85283	165593	109039	399577	516155	101917	237353	108546	268146	445799	38319.7	349201	164486	311644	142212	125691	725.931	29076.7	408877
16,16-Dimethyl prostaglandin A1	C22 H36 O4	1173.47	1557.73	1313.1	1551.51	4009.43	1390.85	2176.54	1761.94	1671.11	5195.2	1503.52	1102.32	1456.74	1506.94	1918.02	1878.94	366541	7283.28	2186.28	1403.53	1679.52	1683.49	1429.13	1778.7	1572.99	4276.73	1255.5	1640.71	1308.69	3379.13	1735.25	1316.52	1129.76	1133.91
4-Ethoxy ethylbenzoate	C11 H14 O3	172247	111455	57612.5	118871	57732.6	45242.3	185300	119041	98675	58580.4	36354.7	24282.2	156937	35642.3	82799.1	362138	48694.3	22002	218685	72022.4	75133.4	202678	72417.4	251080	21343.4	516725	165539	260584	82153	325461	122475	7268.6	23474.6	39555.5
12-Hydroxydodecanoic acid	C12 H24 O3	21398.2	6852.35	91131.8	197466	94214.8	46285.7	174554	87651.4	62703.8	78298.5	93626.5	51229	29528.6	82758.5	72812.7	19870.1	108234	22645.9	72398.5	84427.8	67369.9	364811	76307.4	412975	438995	309042	216033	108945	80352.4	172510	366404	12092.5	12609.9	47434.9
Ornithine	C5 H12 N2 O2	430738	748687	526361	363846	339697	390620	681584	336947	1.73396e+06	469274	665528	551338	1.93679e+06	649731	885037	164903	611448	216768	394109	1.16022e+06	497651	247517	616628	514328	437595	615394	617629	646207	717902	574955	580530	1.41631e+06	169208	396591
4-Indolecarbaldehyde	C9 H7 N O	232845	161813	185334	118720	354972	245657	276563	102841	132110	190846	101613	359268	203168	206826	350436	482971	146127	240407	178151	246427	233794	325148	401081	153000	192238	178525	340387	422888	261711	417950	225112	137698	20078.2	207204
4-Hydroxy-2-methylbenzoic acid	C8 H8 O3	23630.6	19716.9	22485.1	20392.3	29846.2	25098.4	27162.7	24263.7	22058.5	37021.2	44455.7	25214.6	22978	27548.4	837054	23870	22286.7	24097.4	23868.4	109573	44949.9	59412.2	458118	696343	241802	4.07142e+06	22120.9	139155	46324.1	1.78044e+06	218580	24340.4	31674.7	15449.7
2,2,6,6-Tetramethyl-1-piperidinol (TEMPO)	C9 H19 N O	2.58036e+06	1.88192e+06	1.78718e+06	1.86088e+06	1.87644e+06	1.90869e+06	1.96864e+06	2.0918e+06	1.78698e+06	2.40182e+06	2.01221e+06	2.32614e+06	1.9745e+06	2.1356e+06	2.1544e+06	2.09121e+06	1.90858e+06	1.98865e+06	1.89244e+06	2.04745e+06	2.00847e+06	2.19967e+06	2.02603e+06	2.16013e+06	2.02384e+06	2.34048e+06	1.79875e+06	1.94108e+06	1.95278e+06	2.54346e+06	2.01251e+06	1.70544e+06	1.94589e+06	2.21774e+06
CMPF	C12 H16 O5	1030.3	5224.12	351.859	553.741	29836.3	317.874	411.124	381.923	6542.01	366.21	978.954	27130.1	5556.17	470.521	577.684	647.752	13084	364.762	434.068	1171.55	1010.03	1389.94	27843.8	374.561	403.4	1173.38	799.002	2620.6	1143.9	1857.23	1006.47	327662	7738.24	827.349
7-Hydroxycoumarine	C9 H6 O3	583785	553675	340842	364690	608839	404484	479056	352848	722854	512125	643735	544309	630977	690228	1.008e+06	817241	582314	743642	744065	476481	762113	637141	733771	591846	626907	417634	455218	557814	698579	593903	517280	667917	705866	522896
2-Methylglutaric acid	C6 H10 O4	40925	32345.4	64122.8	62651.9	36118.1	38066	52384.8	61743.2	49983.6	49518.3	57292.1	58386.2	82408.7	107071	148235	67671.7	135272	113278	198135	44850.8	85052.4	76811.9	50014.6	75477	91461.1	109646	62262.7	71018.8	38988.2	43497.8	58626.1	295443	13564	49339.2
2,4,6-Trihydroxyacetophenone	C8 H8 O4	97064.4	146347	49761.4	39526.6	479610	31513.9	91679.8	1.80826e+06	153101	501511	515765	13831.1	295705	109195	92430	4.46009e+06	16510.7	33958.2	74526.3	273877	172195	2.0369e+06	642022	352467	512071	40008.2	702173	77208.1	59854.6	2.39905e+06	296825	2358.67	71318.9	899552
Norlidocaine	C12 H18 N2 O	352404	491790	292658	192615	859055	1694.45	1425.06	127995	283373	1.76343e+06	201551	1597.51	152566	5829.58	1.29477e+06	2095.67	1333.87	1454.77	3421.94	1396.89	1401.44	15815.6	1491.02	1461.13	1411.61	1338.47	1376.02	1429.95	1355.64	1296	1305.13	3848.06	1880.27	1411.99
4-Piperidone	C5 H9 N O	1.62926e+06	831770	904545	379804	2.59784e+06	1.34935e+06	1.40523e+06	241568	649801	1.72122e+06	448138	278587	307196	1.21242e+06	148155	207564	356145	180709	178388	198814	902943	896313	348222	1.13779e+06	2.49396e+06	2.54064e+06	127930	1.3044e+06	1.14791e+06	361115	856172	180292	749499	986039
(+/-)12(13)-DiHOME	C18 H34 O4	13278.2	13049.7	19333.3	33563.7	61635.9	26883.8	40653.7	52938.5	17886.9	56020.3	122930	182318	36827.8	72413	62951.9	58222.8	116694	57409.1	41762.8	116799	120249	99243.4	55883.4	104774	57567.3	165220	161143	49196.3	75009.2	276003	480715	54183.4	43897.2	173312
6-Methylquinoline	C10 H9 N	732487	357378	702647	332944	559256	571534	656185	517875	558445	609585	585448	665389	756451	599893	511395	620809	613100	505997	708031	744167	410788	595621	707879	522177	551214	563734	675277	775395	665288	881811	454524	314405	141943	545894
L-Threonic acid	C4 H8 O5	729100	540290	878724	795632	1.44043e+06	926195	917661	918590	1.12939e+06	1.04752e+06	900912	703660	835270	1.19374e+06	941351	1.09614e+06	900836	1.51047e+06	836983	1.58477e+06	1.19455e+06	1.21404e+06	804693	1.57644e+06	1.27786e+06	1.32929e+06	1.52591e+06	1.20897e+06	1.5358e+06	1.69184e+06	1.1577e+06	1.43933e+07	125563	736499
6-Methylquinoline	C10 H9 N	1.36475e+06	438714	983704	735467	727546	657109	1.26083e+06	708760	732287	835006	765558	1.36276e+06	971423	969647	1.06284e+06	1.35178e+06	781147	702935	989771	994158	483517	826299	973385	746839	889701	865600	888915	1.16559e+06	836775	1.20851e+06	649838	629197	198383	822412
4-Oxoproline	C5 H7 N O3	413819	420844	526860	335984	381625	331141	695919	369138	363418	488440	526813	344747	313552	408458	440982	317576	591968	263399	441734	586642	651673	337973	326444	426340	360765	467478	603952	509817	424788	439649	354402	1.53121e+06	63126.1	290150
Glycerophospho-N-palmitoyl ethanolamine	C21 H44 N O7 P	1.87315e+06	915723	2.37679e+06	1.41149e+06	1.22894e+06	3.34612e+06	1.62189e+06	1.70341e+06	1.4884e+06	1.3099e+06	2.12588e+06	1.93965e+06	1.74783e+06	1.94862e+06	1.02102e+06	1.09751e+06	2.44442e+06	3.5097e+06	2.13236e+06	1.95435e+06	1.80356e+06	1.68543e+06	1.54803e+06	1.36555e+06	1.27886e+06	1.52772e+06	1.42555e+06	1.63055e+06	1.3734e+06	1.24248e+06	953798	373778	831291	2.06658e+06
Prostaglandin A2	C20 H30 O4	5502.85	6225.85	5391.89	8903.33	6540.72	4923.66	6299	6181.37	5917.28	6310.35	5851.11	4980.96	4513.83	9954.66	4885.6	4297.44	4.5186e+06	4784.03	5564.19	4738.74	4375.32	5542.07	4249.57	4554.13	4455.2	4174.37	4675.12	4646.93	4212.41	4476.74	4239.39	5329.48	4194.42	4482.57
1a,1b-Dihomo prostaglandin F2α	C22 H38 O5	193920	82718.2	117255	167080	75761.5	104122	176808	117877	99609.9	79314.8	155889	121455	53800.9	111790	103690	69453.7	171595	65101.3	84249.9	151118	90485.7	57697.3	73544.8	70347.5	121144	54986	162296	134186	84734.2	110923	163424	13568.8	26039.2	236641
Piperonylonitrile	C8 H5 N O2	295793	641525	228994	309123	200983	178412	312823	257220	1.14885e+06	204862	934662	16460.9	327358	467706	731972	28345.6	150664	197522	21293	134106	147091	178891	252564	284585	374772	435994	210261	142482	197003	274689	265992	36114.8	37534.8	814352
4'-Methoxyacetophenone	C9 H10 O2	152296	86086.1	33352.3	113566	147153	31690.3	127198	109375	84054.9	138558	216303	391605	74382	22201.3	67171.3	135192	65578.7	309075	20334.2	314234	100150	94541.7	486833	172613	424504	209891	268181	136820	73069.2	348352	204296	4573.05	118409	190930
Ethylmalonic acid	C5 H8 O4	65916.2	13087.4	40013	13952.7	40308.2	58333.3	57745.9	12160.3	17417.5	14174.7	45575.9	30945	77340.6	44152.1	31425.5	33734.6	40840.6	56497.4	37790.3	33330	10181.3	20369.6	13926.5	64260	72469.5	80755.8	78501.9	27991.8	77521.6	92414.5	56343.1	1.30167e+06	29877.6	66892.5
(-)-Camphanic acid	C10 H14 O4	229402	9199.87	20067.5	467583	289756	8235.93	394057	453329	47275.9	325766	110046	120836	35643	210014	210058	87544.3	381269	4709.33	143486	63368.7	55736.5	492376	103640	244629	505183	445785	301693	415903	312024	111435	234118	127582	16585.9	292012
5-Sulfosalicylic acid	C7 H6 O6 S	218772	632968	308498	286486	36748.8	256302	165534	230394	466227	118722	159568	294068	104701	115891	34140.6	22848.8	123991	21764.5	14474.3	200672	32169.2	306037	137589	257565	375975	187508	215035	449019	196821	134901	331081	1.796e+06	11120.1	367296
4-Methoxycinnamaldehyde	C10 H10 O2	12172.6	49897.7	16206.7	16802.5	13864.3	13212.3	15293.6	12362.9	143510	10979.4	12690.7	14351	9933.43	11959.6	327913	10660.3	11953.9	12745.4	135599	11600.9	14330.5	13747	13857.3	13233.2	12151.7	23506.8	11877.8	17907	12421	11854	6520.29	11758.1	13748.1	13153.7
4-Methylphenol	C7 H8 O	441866	18078	396961	701183	1.01123e+06	307203	526945	1.17243e+06	18987.1	1.02661e+06	815804	26872.7	626595	1.12481e+06	225266	387349	251518	108636	11738	12639.7	141809	470155	375868	335265	1.599e+06	1.457e+06	583472	403346	803159	270693	340423	514240	55488.9	460029
Norlidocaine	C12 H18 N2 O	881456	825528	407424	410764	1.24972e+06	1489.39	1389.4	230042	591465	1.97279e+06	453175	1423.76	257210	11180.5	3.3841e+06	2650.68	1414.35	1474.75	3421.94	1430.2	1455.94	31329.1	1542.74	1495.79	1357.52	1382.9	1337.5	1452.14	1334.61	1346.21	1377.47	3747.54	1405.6	1463.83
DL-β-Leucine	C6 H13 N O2	298360	92139.8	407897	181759	302814	291208	691522	192263	308816	979099	223591	322798	879814	678809	225463	186182	246827	203223	271188	374410	223410	430677	238221	151333	442101	264203	611175	781663	250766	625309	208049	294119	102719	236474
Bilirubin	C33 H36 N4 O6	4.91334e+06	1.4789e+06	5.08264e+06	3.082e+06	6.36521e+06	5.55009e+06	8.80121e+06	1.68917e+06	3.4898e+06	6.18507e+06	1.35492e+06	2.19508e+06	740130	3.01654e+06	3.4357e+06	2.14526e+06	2.91892e+06	1.78194e+06	4.25212e+06	4.13078e+06	3.10692e+06	4.81766e+06	2.56216e+06	2.53583e+06	6.02494e+06	3.80283e+06	7.23367e+06	6.11179e+06	4.14685e+06	3.58702e+06	5.94021e+06	26103.4	1.5102e+06	3.37813e+06
Artemisinin	C15 H22 O5	359711	196808	60284.2	262949	331689	66995.9	294903	257733	188242	330779	524279	980487	197131	52864.1	166472	304405	158158	748199	50138.6	767290	253566	213793	1.2144e+06	458165	1.07102e+06	512482	616350	300953	153005	914158	508316	2960.92	311905	493864
δ-Ribono-1,4-lactone	C5 H8 O5	134264	26561	230552	37605.9	64560.2	151777	144992	49856.2	48345.4	46299.3	112731	115377	160873	146484	139340	111943	162201	116263	127299	77956.2	91421.9	67582.8	60257.5	308863	251177	218101	486168	95107.8	545081	430193	247329	607212	13071.5	112503
N,N-Diisopropylethylamine (DIPEA)	C8 H19 N	829080	1.33919e+06	629319	518991	559997	463836	521185	730247	609126	551155	508581	556930	527604	644091	596855	853639	573906	736461	756454	737487	725442	790371	874649	854944	738231	2.01648e+06	498364	890866	521092	606584	669158	359259	710759	515658
Ethylmalonic acid	C5 H8 O4	94794	48337.7	66589.9	15664.8	33131.5	41201.8	65369.8	13603	37346.7	42775.9	30882	88538.2	30834.3	91820.6	23291.3	13457	21080.3	35849.2	76457.8	9898.54	70454.9	34884.4	21672	129297	53086.3	51286.4	21649.4	25235.8	44393.6	26996.2	57697.7	1.77719e+06	45037.9	51029.3
10-HDA	C10 H18 O3	4939.62	10433.1	7321.32	4977.62	5718.46	2257.71	6152.64	5570.66	7449.73	2078.26	7332.1	4578.67	3741.99	4975.34	6345.93	3689.06	4960.69	6170.64	1760.25	24387.1	9490.83	10971	3754.92	7386.56	13683.4	8448.36	11463.6	12438.3	7976	10818.2	9086.79	254833	3481.58	12216.5
6-Methylindole	C9 H9 N	728089	330501	1.05865e+06	468688	485748	464388	907619	488402	511321	859396	817928	675911	952732	819704	718410	637984	852705	408396	691748	699509	317603	527652	648306	517136	576669	546525	632403	788562	578578	832121	473672	305253	137448	568549
3-(2-Naphthyl)-L-alanine	C13 H13 N O2	2892.43	760.664	3009.37	4688.92	2758.56	5205.07	1370.62	3124.26	1256.3	591.467	528.967	5424.16	2316.9	886.762	5729.23	4398.88	5625.23	4023.7	3004.52	5092.12	5087.54	4792.4	1554.37	3172.76	2210.98	3041.18	2994.54	1790.94	2958.65	2259.09	2646.6	531184	3763.75	3555.14
L-Glutamic acid	C5 H9 N O4	512391	918199	807208	598004	682666	456993	885066	555312	597601	857712	641085	522590	522857	599801	569303	471831	834198	383511	574794	872926	856073	662353	461888	507924	419339	657935	725398	767285	507025	554575	469996	3.98788e+06	96254.9	416348
Arjungenin	C30 H48 O6	616.712	608.49	488.068	444.842	493.417	428.831	1504.72	492.954	470.997	496.513	402.41	1413.04	2146.71	526.312	595.534	207853	10944.5	20640.3	411.562	292479	392.334	470.562	413.528	422.242	466.076	476.372	477.587	4240.6	484.363	501.383	515.377	563.852	452.985	1290.85
3,5-di-tert-Butyl-4-hydroxybenzaldehyde	C15 H22 O2	222135	191573	177827	139557	169135	164440	153550	201083	160755	208953	153236	153504	181637	191937	148567	190932	143772	168833	205534	178517	209440	168767	215354	158496	174248	185535	154460	195486	154855	171380	160231	142010	145155	207876
4-Hydroxycoumarin	C9 H6 O3	30903.9	39933.4	48535.9	50254	69354.7	45489	54805.8	35265.8	187499	61799.8	23625.3	67443.1	37594.8	55954.4	63304.1	51756.3	49274.3	37658.9	51539.9	24579.1	24037.4	21924.2	28011.6	58688.6	27049.9	31830.6	31701.1	54699.9	31214.4	20937.3	26771.6	48857.2	20646.1	49767.2
Valeric acid	C5 H10 O2	180986	52682.7	287349	106693	138923	200519	246150	172278	118147	187811	212357	177454	132434	191489	161315	156662	166820	161817	261463	221009	116643	198402	145034	82694	203296	131453	244853	229312	153620	144810	139322	21694.6	31353.8	102366
δ-Ribono-1,4-lactone	C5 H8 O5	114978	5388.08	92980.4	10594.3	53313.2	90112.8	93770.9	16460.3	7298.81	64645.3	65325.4	79406.2	98668.6	72966.3	79219.5	58505.2	62065.7	73943.3	62759.2	15465.7	10768.9	11196.8	4792.05	342194	368620	343922	305066	20571.9	322363	425304	294823	62391.3	6519.38	44210.4
α-Cyano-3-hydroxycinnamic acid	C10 H7 N O3	888.018	625.41	700.163	664.637	620.323	658.983	748.079	686.323	671.833	660.96	659.276	768797	736.363	680.96	718710	88540.1	748.211	753.022	748.717	736.366	705.677	713.369	685.214	816.077	908.881	966.038	989.382	870.11	976.602	989.505	969.058	1552.32	864.19	891.323
2-Arachidonoyl glycerol	C23 H38 O4	586431	1.05602e+06	7.69124e+06	484699	1.4483e+06	1.46851e+06	367449	141378	303803	238348	73762.4	131480	288352	241503	168607	38972	135683	79376.5	334831	108200	73138.2	478431	74747.4	184807	111097	111755	168378	147455	120487	182653	155595	86442.7	45135	97233.7
4-Methylphenol	C7 H8 O	1208.66	686.627	1962.79	2099.89	2159.01	1648.83	2493.79	1402.3	1287.87	3219.66	3087.46	1554.8	933.338	1912.91	53062.5	1169.95	1179.47	995.812	950.986	7638.33	1807.5	5420.36	31919.8	41120.4	15473.3	236236	988.462	8259.15	3061.51	116993	11755.9	901.82	982.747	796.526
2-Arachidonoyl glycerol	C23 H38 O4	928677	1.53023e+06	1.29527e+07	629011	1.90655e+06	2.07649e+06	513729	157464	381525	312614	96713.1	168344	416372	344726	209491	54682.9	192527	108799	444234	147560	104686	640710	108169	236117	149016	153300	242378	197093	147799	257648	222987	131839	59571	137234
cis-Aconitic acid	C6 H6 O6	181377	54523.8	284192	100510	148572	115682	147976	106099	102768	147879	65935.2	75703.6	78848.3	184850	54307.7	130354	229697	117128	69696.9	67022.8	259763	188036	175377	176571	425440	355848	310048	388692	260613	286318	262095	63832.1	22927.2	345438
Docosahexaenoic acid methyl ester	C23 H34 O2	150414	101844	499703	208629	307559	569658	189316	300404	261214	266851	116261	329596	634626	272788	96130.8	172893	168534	529436	459889	387787	81712	253672	184536	303581	347233	295980	392397	424839	168974	286702	193933	44496	10090.5	285895
1-(2-Furylmethyl)-5-oxopyrrolidine-3-carboxylic acid	C10 H11 N O4	1745.3	2163.7	1965	1744.99	1716.31	1678.08	1784.08	1734.48	2147.22	1532.29	1581.83	1639.62	1851.52	1686.75	1690.25	1661.61	1564.28	1665.13	1665.48	1644.29	1614.98	1662.66	1617.2	1677.11	1816.27	1734.65	1883.64	1722.61	1798.02	1919.58	1793.18	505209	1780.75	1771.19
2-Amino-1,3,4-octadecanetriol	C18 H39 N O3	2.28588e+06	3.56927e+06	2.1671e+06	1.49439e+06	3.41569e+06	1.23302e+06	1.92301e+06	5.33866e+06	1.53236e+06	2.08752e+06	2.37666e+06	1.27298e+06	3.02932e+06	2.51049e+06	2.14539e+06	1.36106e+06	3.06306e+06	3.69125e+06	2.083e+06	2.85596e+06	2.71343e+06	2.23436e+06	3.55996e+06	3.064e+06	3.49797e+06	5.2203e+06	1.75852e+06	4.43988e+06	1.56284e+06	1.22253e+06	3.31315e+06	1.38601e+06	2.43052e+06	4.05115e+06
Hexanoic acid	C6 H12 O2	4571.94	2669.4	4380.75	11325.7	11620.3	3835.2	8186.96	8080.85	4888.57	11013.5	5092.71	4791.83	5294.56	6281.67	3985.05	3410.03	7911.18	1479.52	5115.79	5450.28	6718.31	9312.12	3736.82	7169.45	16870.6	12599	13517.1	8478.85	9457.13	16398.8	12108.4	152278	1436.19	8845.82
N-({(2R,4S,5R)-5-[1-Methyl-3-(2-naphthyl)-1H-pyrazol-5-yl]-1-azabicyclo[2.2.2]oct-2-yl}methyl)methanesulfonamide	C23 H28 N4 O2 S	633.953	667.208	725.961	651.889	802.98	618.853	592.189	601.718	589.049	635.468	613.62	631.238	619.666	623.74	702.5	617.238	260413	662.013	627.013	644.268	604.069	616.788	588.067	683.843	735.297	1482.3	834.529	785.793	781.161	824.807	764.753	906.608	738.956	743.147
Porphobilinogen	C10 H14 N2 O4	8036.27	9112.95	6369.92	5034.7	10491.7	5261.4	7967.13	9505.55	11159.8	6473.61	6025.1	9919.09	13605.2	16725.5	5443.45	6260.05	28757.5	9318.85	4340.92	6173.41	5421.36	6049.25	42564.1	5402.19	8119.99	7740.02	8744.33	85549.6	3958.07	6748.2	4945.23	219279	1650.29	60844.4
N,N-Diisopropylethylamine (DIPEA)	C8 H19 N	292644	600240	227287	184230	223724	211456	191005	304396	209260	196257	140234	208805	174333	233580	257085	339033	221775	316733	314140	357270	335290	373778	371120	381074	340132	1.1857e+06	195830	449497	200682	273597	295671	159615	289254	244655
Methyl acetoacetate	C5 H8 O3	1.97417e+06	1.23113e+06	2.08296e+06	1.74274e+06	2.52843e+06	6.50292e+06	3.37048e+06	2.58553e+06	1.77043e+06	7.04068e+06	3.99612e+06	4.17555e+06	1.7053e+06	2.4353e+06	5.64648e+06	2.02981e+06	1.88252e+06	3.77432e+06	3.16297e+06	2.75321e+06	1.53988e+06	7.56402e+06	1.21456e+06	1.29324e+06	3.05144e+06	2.02073e+06	2.34425e+06	4.90421e+06	2.02133e+06	3.52209e+06	1.86738e+06	124606	562235	3.37283e+06
(1S,4R,6S)-1,3,3-Trimethyl-2-oxabicyclo[2.2.2]oct-6-yl hexopyranoside	C16 H28 O7	99823.4	10998.3	739.265	74733.7	24872.4	460.166	51365.7	528436	5682.77	24946.7	11680.5	4307.86	5204.6	6748.36	635.74	508.595	5340.3	3455.82	385.807	299168	19776.6	138540	58528.3	47512	67457.5	309765	95617	121214	125790	264521	28436	472.621	6159.75	44289.8
Cannabidiolic acid	C22 H30 O4	2408.88	2097.22	1715.82	2114.19	1497.58	1414.11	2776.67	1921.91	2247.66	1655.96	1424.42	1348.24	2386.19	1459.8	2.02764e+06	3816.93	3309.26	1205.22	2804.95	1615.4	1816.55	2833.14	1675.61	2900.23	1654.81	5462.82	2628.24	3439	1689.06	4351.38	2216.65	3621.89	1208.88	1638.05
7-{[(2E)-3,7-Dimethyl-2,6-octadien-1-yl]oxy}-1,3-dihydroxy-9H-xanthen-9-one	C23 H24 O5	1302.96	575.801	579.833	866.339	948.468	707.219	1196.94	1569.1	780.032	1743.31	1400.37	1037.79	577.842	3262.14	239728	910.684	1486.11	1534.99	2075.48	2985.3	1470.04	2710.88	894.028	1476.6	2436.31	821.616	1843.1	2008.43	1775.69	1785.15	1762.95	517.773	682.179	3050.1
δ-Ribono-1,4-lactone	C5 H8 O5	4.9772e+06	3.62249e+06	9.2881e+06	1.517e+06	2.59875e+06	6.06918e+06	3.31877e+06	4.87559e+06	4.23456e+06	1.36195e+06	3.3358e+06	3.77092e+06	4.11617e+06	3.52311e+06	5.28231e+06	5.71844e+06	4.44217e+06	6.86331e+06	5.37939e+06	5.65408e+06	4.89038e+06	3.76951e+06	3.6593e+06	4.3924e+06	5.97098e+06	4.90077e+06	6.21752e+06	6.78155e+06	6.29899e+06	4.07542e+06	4.27026e+06	1.23873e+07	767395	2.84746e+06
Adipic acid	C6 H10 O4	16892.9	20642.3	22356.1	1824.17	19963.9	22154.5	18440.4	18348.8	16998.4	21962	19104.7	987.728	21720.4	20578.5	19579.6	16384.8	19527.8	20329.2	18150.8	19116.6	18842.7	18866.6	18517	9931.33	6360.39	6557.82	8409.53	19443.2	8268.4	13573.2	5635.08	215020	15389	18091.8
Levulinic acid	C5 H8 O3	1.91567e+06	1.19229e+06	3.11178e+06	1.70096e+06	1.96609e+06	2.03707e+06	2.11505e+06	1.35721e+06	2.07901e+06	2.58031e+06	1.94344e+06	2.13402e+06	1.46983e+06	2.6918e+06	2.0715e+06	1.91577e+06	1.98288e+06	1.86294e+06	3.71402e+06	288880	1.33842e+06	2.28244e+06	1.48476e+06	1.48246e+06	46099.6	1.52941e+06	191229	110807	1.51666e+06	1.68911e+06	1.12651e+06	210688	258071	1.37877e+06
Epinephrine	C9 H13 N O3	6183.89	624.56	798.311	703.769	5026.9	2648.42	1094.28	1899.75	705.531	6412.09	1132.59	969.01	764.111	849.526	980.151	775.256	8979.55	797.035	779.879	751.71	1176.78	742.811	10486.1	10518.5	1038.82	1334.21	1093.41	28901.2	1029.56	23791.7	1813.26	416907	901.663	872.556
δ-Ribono-1,4-lactone	C5 H8 O5	363203	128336	344181	181834	354722	474164	366125	199776	214858	262025	326549	251941	329073	459163	509676	404116	394318	405624	388049	230190	413932	273736	218966	549443	315621	393054	526770	208839	522499	304600	402819	844683	51060.7	204271
O-Desmethylvenlafaxine	C16 H25 N O2	1281.2	1605.52	2986.4	1428.48	1399.63	2793.9	7477.64	1568.34	1554.82	1424.14	1356.33	1272.49	1571.12	4847.14	1357.45	1205.48	1525.45	1670.65	1436	4718.91	1453.86	1668.01	1441.36	1245.59	1300.19	1341.87	1354.83	980576	2171.12	1357.01	1317.99	1668.62	1429.39	2.43288e+06
N-Benzylformamide	C8 H9 N O	2.22235e+06	2.01622e+06	3.4929e+06	1.47928e+06	1.94123e+06	1.97961e+06	1.92843e+06	2.21739e+06	2.99735e+06	2.38356e+06	1.24873e+06	2.37385e+06	4.33415e+06	2.77775e+06	1.7629e+06	1.11311e+06	1.92266e+06	1.32392e+06	1.51234e+06	1.31455e+06	1.4245e+06	1.77009e+06	2.80625e+06	1.88326e+06	1.51922e+06	1.75465e+06	2.04308e+06	2.17782e+06	2.17774e+06	2.40365e+06	1.52056e+06	2.11546e+06	496639	1.2085e+06
4-Methylphenol	C7 H8 O	1034.07	1163.13	1033.34	1368.16	1605.64	1109.16	2493.79	1649.71	1328.83	1446.39	3087.46	1060.49	1547.2	1026.75	40300.8	1034.88	1469.43	1117.08	1009.55	2275.67	4152.95	1021.33	17586.4	30931.9	12048.2	219190	1713.05	5956.64	1979.62	81008	8135.84	1572.46	1157.06	1379.44
(+)-Aphidicolin	C20 H34 O4	72434	201564	151633	181385	85886.1	138334	166669	100686	44480.9	91939.7	269237	150396	77639.4	132656	137267	79292.4	103508	92612.6	141886	90484.6	153206	110859	189717	183680	251974	149963	252097	116438	339053	299565	209313	107636	43749.8	225190
Phenylacetylglycine	C10 H11 N O3	19214.5	9351.18	9921.22	3871.71	4536.62	6156.29	2924.03	3065.98	4261.43	2520.92	27644	2885.84	5163.29	25052.9	4610.18	11102.6	2629.05	3038.26	4856.24	2768.94	11134.2	15298	48858.4	33776.6	3338.41	3038.72	3966.72	88304.3	2970.72	3497.45	17849.4	3.52137e+06	3738.4	3493.95
Difenoxurone	C16 H18 N2 O3	160171	126878	143795	114770	109929	128262	136643	147287	110115	125006	154238	138504	135809	164976	136148	194647	117686	196957	197914	150919	218460	175400	184427	211783	146501	162366	136068	185726	162641	168874	173173	185220	163046	136800
Aliskiren	C30 H53 N3 O6	255054	40566.5	46834	204077	99326.2	43710.9	228079	199092	49962.6	90053.2	233357	272111	112043	76488	16003.1	139710	187254	115306	221055	254352	161492	266587	444034	240934	253998	253766	206525	331293	134328	189823	127530	264502	53492.4	238916
Eucalyptol	C10 H18 O	6624.49	10368.6	6177.87	8575.37	1679.1	7460.33	6673.66	8459.03	10820.1	10509.6	35755.3	10280.9	4025.53	7404.51	8540.51	7505.08	8173.93	9599.18	1471.65	13331.1	10995.3	146759	4191.96	649186	5156.88	6430.49	98692.5	5423.28	5670.31	7823.38	5518.19	5754.35	6515	1192.69
4-[(2-Cyclohex-1-enylethyl)amino]-4-oxobut-2-enoic acid	C12 H17 N O3	67300.8	30717.2	55815.1	172121	118601	54829.9	80669.6	152177	72081.5	129997	80035	484971	58761.6	63735.5	62367.4	247000	442373	91368.4	37990.1	211983	60905.8	167461	357266	108453	204978	60397.9	166402	463389	90577.3	138611	102069	47793.2	39958.1	127507
2-Furoic acid	C5 H4 O3	325647	50652	216434	224524	125411	166220	387463	246627	99290.9	98092.9	116503	158700	92927	202380	60078.5	153336	288703	236173	128084	250490	332206	308465	454436	385977	479921	591329	418222	615172	400746	433808	525668	296496	39391.6	551352
3-Methyl-1-morpholinopyrido[1,2-a]benzimidazole-4-carbonitrile	C17 H16 N4 O	8720.05	3365.25	5285.92	8885.3	5152.05	9564.35	5561.15	8457.93	32568.9	6829.47	11246.7	5785.14	511840	10637.9	26051.3	8752.93	7611.28	8647.16	7554.69	12008.1	7853.31	9376.31	7449.24	10854.2	10402.8	9292.66	7557.6	10540	11672.5	9727.61	4131.82	8611.51	8290.38	16526.8
D-(-)-Glutamine	C5 H10 N2 O3	1.10271e+06	687915	801901	975771	1.01494e+06	800176	1.15311e+06	1.22794e+06	626823	1.14084e+06	1.4466e+06	1.11924e+06	1.02211e+06	1.04299e+06	559727	718053	1.40206e+06	814689	1.06695e+06	1.08774e+06	1.09898e+06	1.09995e+06	1.06603e+06	977212	962085	826702	978762	1.20336e+06	862258	859967	816073	656342	213672	1.32145e+06
