# Supplementary material for: Multi-Omics Profiling Identifies Pathways Associated With CD8+ T-Cell Activation in Severe Aplastic Anemia
Source: Front Genet. 2022 Jan 4;12:790990. doi: 10.3389/fgene.2021.790990 (PMC8764265; doi:10.3389/fgene.2021.790990)
Supplement: Supplementary file 4 [file DataSheet1.csv]

	AA1	AA2	AA3	AA4	HC1	HC2	HC3	p.den_wt	ave.den_wt
HKDC1	19.6647527514445	19.4913019698394	19.9831152593677	19.4763948472179	0	0	0	4.74471086204179e-07	Inf
MBL2	17.9390303926279	18.3061288138546	18.666189828733	20.892822404064	0	0	0	9.44669635965212e-05	Inf
CRP	25.5287159630379	24.9504421928985	26.8566884583087	23.2527750018398	20.0848783313858	18.4362820908769	17.2970577981591	0.00251763342690308	0.434621642491221
SAA1	25.0309996244856	26.2879987790948	25.7443008302257	22.952560116392	21.5978405392195	19.3926781272336	18.4782739752017	0.0106261534965738	0.33498659366524
SAA2	23.9933805327781	26.0210571232094	24.8768839016778	24.6872648335925	22.4923487774981	22.3653891768947	21.8200932709422	0.0039094659016082	0.163590856161033
STK32C	25.7696354381993	23.9905451707089	24.8830411341549	24.5602112252619	25.0343345255165	23.3224528444017	22.6437718728851	0.250086155176086	0.0675221589568957
HP	22.5198151193672	22.6258524786663	22.7056939165398	23.0556341575067	22.2077371705024	21.385923923927	21.2782880840102	0.0486042439739546	0.071759033326826
ADSL	23.1481155977757	23.3968063558335	23.5176856926539	23.6138182211778	22.9195927665498	23.0166969303836	21.9314808998536	0.139374082485559	0.0499219104911383
C4B	25.1979448237851	25.9136023064569	26.0728820698534	25.6625274888709	25.0782266007539	24.8214130443856	24.5147867245636	0.0153712849348277	0.0518073629304319
C4B_2	20.5265168510077	20.507751641083	20.8607314160747	20.8171295425342	19.5511319667849	19.8144880447319	19.5976202470818	0.000428769575722971	0.0732456036260635
CFH	26.3521254372561	25.5231495860705	27.1098341152193	26.2712830310548	24.7759118774408	25.4802916999099	25.6091637389572	0.0564580135014243	0.0573570028259539
C9	19.0088841058234	18.5017877694189	17.9667777396294	17.0251705303055	20.3701335700332	17.4893824374052	15.0837240258027	0.78814251608313	0.0385491458734499
NIPBL	27.096450384342	27.1500893040491	26.9543931577304	26.7860971351379	26.2566764397919	26.3640444529823	26.1171879621841	0.000980880237057652	0.0406902428774742
LRG1	20.9279931755181	20.3413862237223	19.450137447337	19.0642316901449	19.0752100305622	18.658300156412	19.4080645474095	0.125928171085935	0.0665166136175953
HBD	20.1355048102937	20.1202458046542	20.049887477262	19.7501998129448	19.2789258087449	19.2077986904645	19.154905665067	0.00132192346116913	0.0588579758468658
C5	28.9651494567968	28.9193895177693	29.1085101985982	28.8859668891209	28.3305738124832	28.2744686430829	28.2844428843624	0.000320250684471529	0.0339240669312498
IGLV7-46	23.9301587580844	24.136470434873	23.8055228029276	24.0272311581769	23.164078446396	23.1987818248789	23.2563209179329	0.000660366790417912	0.0469991900436054
LARP4	17.2477604836092	16.7348539532847	16.6772436817175	16.6760531584042	15.9574795500582	17.1305871535823	15.7968178907606	0.327940086699044	0.0469501753097242
CFB	18.4293152244286	18.8774789318088	19.7187277319255	19.4793117642432	17.3234574243941	18.2931954719032	19.5727098284062	0.386461568669213	0.0561231756023112
AMBP	20.5686127456544	20.6512762690081	20.2463530500086	19.3691434050116	20.2258742247948	19.5943476034192	19.313577935276	0.267744462863183	0.0359664843798366
ANPEP	20.7450494287577	21.2731479019178	21.3313792279299	21.5279101607512	20.3048339654113	20.3178158851665	20.5610119989113	0.009927261515733	0.0571979834647501
ENPP2	25.373829690316	22.7032375661594	21.8059415802206	21.4894852972741	21.0907761879874	22.862775697054	21.4198960118782	0.359415998260973	0.0680176476529187
PRG4	25.2271635842597	24.3891553637037	24.7285445070465	24.3200961198159	26.219286690096	23.6915395224617	22.8209292093469	0.721320473406695	0.0249149126059916
C8G	29.0583955504222	28.7958286051615	29.061647147156	29.0011704475989	28.5526983398563	28.6495416024439	28.6118664762236	0.00518733456983179	0.0187684555250127
Alb	28.2676984207338	28.6154247136253	28.3987726318183	28.7294881582433	28.7367709289733	27.7467213034073	27.7233456930877	0.322633964547641	0.0221310883263735
HBB	30.148919455437	30.0020473108102	29.7182337747282	29.5588364058773	29.4138593045019	29.1095648092926	29.0359787309275	0.0127923667530261	0.0327700439431204
SERPINA1	19.3730464212166	18.1290982549119	17.0977756359552	17.6587554260707	18.9668972585263	17.2396565033054	16.6733963188269	0.631821677321532	0.0354125009951888
C4A	20.992757180467	21.472265618221	21.9597779549794	21.9179631449589	21.9238801755996	21.5963152035211	20.3624717717458	0.619547256033649	0.0196132284006242
FGA	18.5798999163823	18.8807299801556	18.7577585406046	19.2283757858187	18.0668178226007	18.1601967419385	19.3792378478482	0.527328241763158	0.0251744183081175
CA2	30.8483881609046	30.9765249695613	30.8768412606072	30.612324802284	30.3880931251338	30.4986483072999	30.2655661785539	0.0074936815758911	0.0209489422362383
APOL1	22.3509555460859	22.6188653387507	22.5937766210415	22.7142364804573	22.1789127667788	21.9170301692974	22.1064804584362	0.00670610973081087	0.032450276396711
MASP2	15.7821944617097	16.264219095396	16.5001511959066	16.6141888325792	15.9360172783864	15.7543986217319	17.0561368975549	0.932456375671195	0.00366558985133207
C3	25.5870420125752	24.6987350295719	24.7023693271589	24.8286914203869	26.7397536226872	24.1882688792765	23.5025506484217	0.898440400122862	0.00835035509541162
F5	28.4058193191357	28.0279805805524	27.7666029893196	27.9248415979643	27.7248801792565	27.4763679278852	26.748132769919	0.118029069394214	0.0372686766392565
GSTO1	28.2168254714213	28.2489005095328	27.9912198778143	27.5524313221428	28.1264013766866	27.5441254565308	26.9215026312961	0.309974288766116	0.0245075510088591
SELENOP	25.4457873128921	25.648756553539	25.6083733931077	25.7583898616126	25.1681536067744	25.2779287853647	25.4286577820406	0.0269572922251451	0.0183501264000107
HBA1	18.3805143181499	18.8497502259489	17.4434656900367	17.9554529199087	17.9765711729815	18.0135663235711	17.6024983488006	0.420878988068164	0.0234770813360786
HBA2	22.7138106113172	22.9602631331211	23.1282239532789	22.9282107904795	23.0082085267345	22.9055195735731	22.4392087782245	0.502460010305433	0.00936081120058199
FGG	22.7443337810749	22.6703198393514	23.1467208899552	22.9107504349197	22.7426307560356	22.9127712130361	22.9766245358268	0.944338513320701	-0.000587287175554205
FGB	17.3092092841676	17.7298988446328	17.2628914779609	17.1197042020419	18.9455839197314	17.539705520317	18.2049729513089	0.154236697454755	-0.0709347096164636
C8A	19.6941541349957	19.8944026569092	19.0773514021593	19.1347507185332	19.2697753852676	19.8880194156059	17.9836810284877	0.555850502928117	0.0302065763566409
ALDOB	26.0962061749939	26.5252933269915	26.2035687518083	26.4388128005673	26.0145276336704	26.0861497271876	26.1394307770323	0.0952807170059097	0.0129927240752965
C2	22.1861858271049	22.2384204796746	21.9256878821603	21.8277931913323	22.0103620205343	21.7349592098812	21.5565876856539	0.167962874565282	0.0182575198679376
CPN1	17.7044528382034	18.5454279061221	17.6590141846709	17.2755747662109	16.9824419404386	18.2702957250658	18.5935239867274	0.802026181123337	-0.0123211635516369
F10	25.6869573254675	25.8360308150472	25.8259286553618	25.7307130858799	25.0555107735633	25.3914128751289	25.7225666395427	0.183396433446267	0.0214366162822168
ROR1	23.668164675342	22.3489972277366	22.6721612257165	23.8143523347428	22.6483816194848	23.3407105230172	23.2276779985379	0.903988469624378	0.00335156766326806
SERPIND1	18.7386650362087	19.4181949235867	20.2250629233872	20.1261508984958	19.7006077371636	19.4901914769522	18.5911457519645	0.485597432270882	0.0271847628425267
FCN3	16.9338640188309	17.8244038826439	16.097149107592	19.4839848732222	16.3383594887134	16.8584528927627	16.8874202594077	0.310422173506068	0.0749390778285861
Mycl	25.0743678142395	25.0493483485172	24.6763894759137	25.3515308822749	24.9660508590074	25.0814443227245	24.784597198259	0.591747396747895	0.00541947633784051
SERPING1	28.0030467767686	28.2164772428838	28.0759929027611	28.0222117234499	27.9609190506636	28.1280208857961	28.0035856165628	0.517714910656544	0.00249868740406788
SERPINA6	21.811007650343	20.5578590285784	20.7949928035272	20.3490884237611	20.3481835893905	19.9768992179898	23.4028593048971	0.773986073754834	-0.024963682229735
PZP	27.9777298833294	27.8455710979596	28.1522557559689	28.2237321665924	28.1401639116275	27.8925353987038	28.1263708657088	0.97930413796153	-0.000164637153093874
PLG	18.5049379567416	19.0145277226268	18.8713983981873	19.3747553702511	18.1095401059307	19.0423358912564	19.0814489189695	0.624171829163106	0.0150804866630694
VTN	23.078886423139	23.7434022158552	24.0251617833486	23.2559996820917	23.5159442294774	23.223922936786	23.3589197191965	0.533426155520615	0.00982064053248714
KRT2	23.7498027509508	23.4912710195944	23.4313737166748	24.5381156049104	22.8859043699432	23.0653199704351	23.2839234022219	0.0592236926702869	0.0445795234738703
APOB	27.282700350837	27.4405047313762	27.1893056160464	27.6904170545017	27.4832392115805	27.4784911202167	27.5258598729249	0.450960343822034	-0.00500015809689387
AZGP1	18.8679441821412	18.9944812319786	18.7527090916467	18.0384749833677	17.8915977935777	18.6509696234031	19.0612622824415	0.767941453576721	0.00999026520407352
C1QC	24.7202364413521	24.5113626326817	25.1976617925626	24.1934421415035	24.6051685507972	24.7040124939881	24.6235172965199	0.960373176143908	0.000669726137584016
AGT	18.0093204211138	18.2285213451574	19.3757321355163	19.4923043987113	19.404139192566	18.9922527992918	17.3772175586793	0.813288248645701	0.0143056858914645
CP	20.7494901117714	20.0186657568028	20.082792605392	20.5946643181589	20.2248358950853	20.4188337871018	21.1123525477042	0.531738343443248	-0.0157803417814332
IGFBP5	18.3878394575119	17.0186202687739	17.9976354148725	17.5450872530154	17.1159767395803	17.7656408359292	18.2530158582624	0.956029914636447	0.00209603589114677
ITIH3	27.8350142835755	27.8937414349759	28.2078087141211	27.6370126175736	26.6514490692893	27.1076172347894	27.0904037259597	0.0068253242210691	0.0496476861204745
IGLC2	27.5654414120989	27.8679294695595	27.7456431780786	28.1877832197205	27.6315920938453	28.2065147623229	28.0226244028767	0.62835201927849	-0.00578564085009811
APOH	25.8986230648749	25.9277576977363	25.7758701579577	25.9623820483334	25.6284096398473	25.822691326137	26.0712673015573	0.738421297522384	0.00280936143549376
CD14	24.12926103995	22.7473163108511	23.2290942443356	23.0789399223529	22.7458737615701	23.8232196599941	23.1263832970899	0.887895491952891	0.00398920169245006
SERPINA3	23.9871771029581	23.8276480448371	22.6975024463389	22.8682654021524	23.1464806696771	22.8428641336171	24.3962266825415	0.850252840003246	-0.00719446660974534
HPX	21.8350989976281	21.918682605273	21.0665604285025	22.2453416932108	21.0876291095136	21.7596863668874	22.1328113864465	0.80001115415013	0.00706814403441921
SERPINF1	22.655460597697	23.4680059546978	22.41753626516	22.5672483339651	22.7002365373951	23.2259818690433	22.89441217077	0.587858050507111	-0.0102968937234647
C4b	21.1035472342053	19.8018142042106	19.4975729335185	19.7882471959156	21.7964572739184	20.1337012316505	19.5754241838674	0.589263223982451	-0.0323112693764173
ECM1	15.9346216158709	17.0623344913382	17.3010740960878	16.3587870344892	17.3595879450137	16.8136237008107	16.7949794441839	0.417385880212583	-0.0278822182134641
FN1	20.9954235263079	21.4020879889591	21.2442974274026	21.1597227093265	21.453260864256	21.4113366950723	20.3624364738649	0.763269143191345	0.00851127855712141
GPLD1	23.1557314314375	23.7685546469635	23.0717567558502	23.0994018054007	23.2785375099417	23.3015999531129	23.3397602803553	0.856515645609777	-0.00202999886371817
IGFBP3	20.2813641786365	19.635452032304	20.5067901061288	19.8635093175616	19.4395889627382	20.274102237988	21.2955981413763	0.680108310563663	-0.018897940416169
CA1	21.5265553643169	19.6605617629	20.3555698791902	19.6320488893041	19.4692752947758	19.6604819369656	23.1983670344251	0.737631191543036	-0.0338900098227034
MMRN1	18.6556234048659	19.1024041282936	19.2633920025301	18.7826140729171	20.4134561808522	19.6904703869068	19.1977904719065	0.133161589691823	-0.0608367591909134
CPN2	25.1785232215681	25.5163687951471	25.6623310754852	26.2480102131852	25.68027870707	26.022469393836	24.9717949614159	0.819401685636965	0.00524724818558533
PROS1	20.6570641283497	18.9643856296304	19.2845125951707	19.4170998282751	20.9856899159891	19.1166177968799	19.6416011084346	0.64600148336081	-0.0243919593656586
C1R	24.151650185913	24.4986304012707	24.3150187160259	24.07183527647	24.1989540035432	24.3435395807466	23.9636322313094	0.56444687729101	0.00539656124182564
KRT10	18.7757843251192	17.6786629956956	17.6580909367118	17.7238702282551	17.9841121676367	17.3870433229736	19.3990082350351	0.682423219234737	-0.0237124690519313
HABP2	22.709876970246	22.6302655785892	22.5792337249083	22.2533680013833	22.5920316417653	23.0779735258446	22.3426180754778	0.630511870748091	-0.00814860823011697
SAA4	20.5196808094841	19.5196948520217	18.9078932877691	20.5312634427933	20.010290261148	20.1565931353259	19.9431452889945	0.70559195002391	-0.0120779750146695
CAT	24.4746214368381	23.4660873161951	22.5166784038844	23.6372010385132	22.9557568212784	23.942120812143	23.9350857267618	0.872763403661362	-0.00534664982774692
C8B	26.7258980260514	26.9564622095046	27.1310078097893	26.7260466970196	27.5604102696121	27.0765622119978	27.0832739358174	0.142734977615577	-0.0189374335165046
KRT5	19.5298833121234	19.1808936386974	20.0774926263728	19.9878703791244	20.0659956334621	20.3951999747285	19.9978908763313	0.121618550680446	-0.0332379534037885
C7	26.7636240214828	27.2280993265126	26.8992992035985	26.8456868807833	27.1837541218083	27.5636266657868	27.1072153946198	0.115628098358227	-0.0186629243214024
FETUB	18.0908424834636	17.9628282040566	19.0659214233512	18.0934585365413	19.4995642362676	18.1710193432721	18.4449016239208	0.454457801538776	-0.0313356001063088
A1BG	18.6926172379808	18.9268357559018	18.9591112864374	19.1820231571858	19.127443740348	18.9123984203388	19.4416434976518	0.302203917861307	-0.0166873319328119
ITIH4	24.9916151166113	24.978130259734	25.1224027625529	24.6334079025685	25.0132734754641	25.2697780220437	25.4311652551491	0.121483600748845	-0.0176384553630854
APOD	20.5812704132308	19.9887419155698	20.2519718961106	20.1145745731429	20.2703719676103	20.41772290841	20.4210375392607	0.38021706415891	-0.00963398722492621
F2	18.4326249692198	18.7334835742479	18.6574544186819	18.0700182528611	19.3388128582454	18.756468669981	18.8360721141034	0.0944690554008039	-0.0388118522718275
F13A1	24.8833525466485	24.7682326419413	24.9281909687014	25.2171788832322	25.37570462373	25.2995794377237	25.2437397338205	0.0266884460511802	-0.0205031434871148
HSP90B1	18.6714029191867	18.8587072495563	18.6457647788433	19.2096165333622	17.9655680606016	19.3864990985305	19.192850511537	0.997000819880064	-0.000147965624952419
TUBA1B	26.6106414476348	27.3498025414023	28.074817884796	28.1983527583774	28.0935020041548	28.3952265777841	26.2269001688789	0.987104895989666	-0.000705124022692133
C6	19.0643156562826	19.3909498623133	19.2502989998508	19.4205361602071	19.2849816691	19.7246174999704	20.152871496934	0.215015038903993	-0.0325006275884605
F11	28.4624064217145	28.6203104945342	28.4859576696907	28.4443736183911	28.8460934969389	28.9696515855763	29.1484029148702	0.0173638330207818	-0.0243312169257028
SERPINA10	22.6413718995954	22.1342134342459	22.4392707831423	22.0964538655864	21.8754528581677	22.3364453463806	23.2631746393327	0.733134556428734	-0.0105492451321015
C1S	27.9874454934237	27.940602051043	27.9669359234588	27.9446950873816	28.4586311539125	28.4362236557033	28.3261917677985	0.00550419878381818	-0.0228870540761752
Ssx2ip	18.8311877355121	21.4396382813347	21.6964358437756	21.846903334347	22.7514917913011	21.8561361892537	19.9506091176288	0.628671635982737	-0.0384445921957399
A2M	27.1402063117255	26.579276933312	26.8637248143185	27.7157986458334	27.0199759048183	27.044938819511	27.3782512217417	0.7986836906333	-0.00388303796022222
F9	20.7959389558435	22.1370416563961	22.0652604574858	21.9078291511545	22.6475077157274	21.9801977251025	22.6185883873716	0.132559562802789	-0.0450353072954722
ITIH2	15.9544371164897	16.2979888062232	16.3635507440133	16.2647306420423	15.452532411021	16.8299226449792	16.7791799516467	0.79682873846138	-0.0118432651886101
KNG1	17.6457630390629	17.8846748348164	18.2936682969343	17.9052293414931	18.1837811721809	18.2782374016036	19.2199180596103	0.188024171862535	-0.0496836227121918
PFN1	23.4526252026636	23.9221379028022	23.1487109291699	23.5186054454575	23.6831754356283	23.9939817096181	23.1783212779885	0.726440716722298	-0.00661046287566281
ITIH1	17.470753429871	17.1259244582494	17.1097927085746	17.2783450479011	17.6706792785351	17.2048951516495	18.7564677198642	0.302164738106628	-0.0518538442821611
IGHM	21.5265109917903	20.5775045548322	18.7632849575863	16.9281516104966	20.481590777921	19.1514144392442	20.0461578241638	0.705349685914219	-0.0325789838137315
APOA2	17.5633108316476	18.5699295758847	18.9515808235781	18.9563025602615	18.0782423279358	19.3645030348591	19.2846214578353	0.491892422958555	-0.0307556051020231
SERPINA5	17.7467385708054	17.7616760104825	18.6215436057986	18.7984991382138	18.5765634258058	18.5871437512418	20.3395492002509	0.24766138234084	-0.0721992799581102
HEG1	21.0510268759287	21.66581404165	20.9327919802632	20.6858200020026	21.0306387158833	21.3214060619988	23.354941483176	0.380465693386353	-0.0549450336071007
NID1	20.4828076288736	21.5295313269081	21.2756558512587	20.6581764995989	23.6751573026164	22.56234664254	21.6727408657119	0.0868625060363941	-0.10920220549286
IGFALS	20.1957255195215	19.4724584943266	20.1288708739695	19.9828724107074	20.2679394338501	20.482271351576	21.1993235708723	0.110274857454595	-0.0501051289342236
LDHB	21.6664713964204	21.5374719317259	21.3469327337866	21.848074830745	21.4830050818675	21.9455348528487	22.0572045588082	0.336876021940417	-0.0152045872660035
VWF	19.2981559727803	19.6860155483736	19.3819458183538	18.4482527450828	20.8869838834353	19.6833159136788	20.0101221139075	0.0912516994324286	-0.0725128960137116
Pzp	24.3135261576601	24.1472360455679	23.9359083463929	24.5950586262556	24.7381045762001	24.6826046433901	25.3666906933605	0.0662594985057386	-0.0399709975288643
IGHG2	17.0912245445941	16.8876135212836	16.3828464647612	16.872466075329	18.9649340898563	16.5002055823236	18.6686601379299	0.250130768991012	-0.102372942806958
COMP	25.9247705867907	25.9966471253024	26.2389731423011	26.5428176290953	26.5272595381257	27.0526858155711	26.5135443296131	0.0790940161476689	-0.0284887314936942
C1QB	23.3579152634225	23.874200873059	23.8084819827631	23.3632662283553	23.9979828075731	24.1273000191449	24.4113345653925	0.0264703390560918	-0.0349010524249817
CDH13	18.4880313979152	19.0352564442349	18.4861879438332	18.5793074433786	19.3724624284755	19.1423386957913	19.1540884299912	0.0148889132578961	-0.0438720498706738
KLKB1	20.1786896514905	19.3047623255976	19.1352036479845	18.8496201920815	18.9932838535544	20.069003781814	20.1553156872774	0.472600196778433	-0.027457971174899
Hspa5	18.5364801010983	18.7807317224259	18.580432474329	18.8456002601948	19.6840275923678	19.3680524195528	19.8624901801579	0.00927812189945263	-0.0717187795217184
CLU	18.7160819946933	16.8888119406575	16.3283856163526	16.1620764227168	16.1853172429209	17.9327105245529	17.741807860978	0.757701529313216	-0.0220987213687271
WDR1	21.2301330873087	21.2578297331409	20.721417236274	20.8208482656478	21.1544610103204	21.2389715807391	21.5298398815901	0.15416530169528	-0.0204703622670454
APOE	21.7642518951781	21.8945771489153	20.702205555237	21.4471716722145	22.1889068916875	22.2067930816435	22.7259167510495	0.0360934287713414	-0.060699338413898
SERPINF2	16.8829516128332	18.2337489836197	17.0941433646258	17.1066529281951	17.5977579272457	17.6428347411204	18.6554327654179	0.232318860953273	-0.0519968259742655
MASP1	21.9368984283459	21.7146402231445	20.5902333264956	21.8768601683756	21.3616633591861	22.9598996594087	22.636806327981	0.253111972592514	-0.0519764884566383
APOL3	21.8667923551495	21.1934409481407	21.3801057532248	22.0208943627252	22.04926370906	22.1703360205589	22.3433314193119	0.0549843885220055	-0.0377030470666785
CRTAC1	22.4005959945789	20.724950374753	20.5528226030676	20.2906964640463	21.5412165038517	20.4609859054964	22.2647962111513	0.572981543980401	-0.0292576661497689
LPA	23.8844359035372	22.9564282563105	23.2991707111881	24.0054345402069	23.556838441403	24.3362329398734	24.8503874507944	0.195815162258171	-0.0429633551915214
CPB2	27.4908726398512	27.3448582135499	27.3977557099976	27.4616720062146	27.7689417233912	28.1890272737125	28.432381532562	0.0639061160852511	-0.0366875969107835
TTR	16.9615264644063	15.4003393241075	15.8405015459733	15.9768032446201	17.9283328422835	16.2143255721371	16.4303153453656	0.27763636574495	-0.0712989676332437
LCAT	16.8373144821243	16.6314278562372	17.2386475849286	17.6009840646359	17.8098366208777	17.3624131513724	19.04494670387	0.17525540073777	-0.0817255631811642
GC	21.234599640417	20.232308872212	20.7045475556224	20.7063589866196	21.5709214306166	20.9880293087133	22.6193063225544	0.156534037021223	-0.0684423035153182
PON1	20.6524144476652	21.120621696908	20.9159589117445	20.9628093092049	21.7924518918582	21.8347751959822	21.8101621248423	0.00241179029996325	-0.0607560293375241
KRT9	17.3897260222575	17.0547687918015	17.4473209394953	17.5488228278997	18.2178835776538	17.1023124956682	22.0513004333389	0.360297064237826	-0.139591434756851
FNTA	20.292573862176	20.9794677598233	20.0319587844578	20.1669363868834	20.0296118062751	19.7695753040576	20.2569037760366	0.228827253426255	0.0249374264066525
GSN	27.5031230009712	27.5619944781862	27.6948708150661	27.5036471958804	27.834812773735	28.4428741070877	29.1645735578602	0.138443305243712	-0.0471021452303064
Itih2	21.3922638727426	21.0581485835141	21.1746087260455	21.8877535182854	21.7473123318187	22.4740657857199	22.9915403293146	0.0841827597827684	-0.0676360881613694
SPTB	17.4660969575188	17.7971081385235	17.7251832484275	17.9670842613266	19.6757853900891	18.0086858070828	18.1512299485137	0.240709693202541	-0.0693114105790463
OGN	20.680878157707	16.813248003735	20.3017914685821	22.0996439852134	20.7870137347711	21.7765659042087	20.5007601957864	0.431422438665233	-0.0737465928934838
KRT1	25.9770746830417	26.4350518884462	26.0409728239226	26.5691552756422	26.9637388454796	27.43170222783	27.3042930361979	0.00502183418654476	-0.0527457139214492
PGLYRP2	26.2677166370286	26.8659319161971	25.1606673286057	27.053642369317	26.9392095955187	27.2668513217547	27.0848804345104	0.17208373939055	-0.0410416455131771
H2AX	18.1575637506787	19.6011182447745	19.8747748120185	18.4757064670503	20.432958717307	20.0410471654419	20.5251814962942	0.0466398552877976	-0.0957573631660218
SERPINA4	16.1118845928284	16.8739739766625	16.2518059674338	17.8956297202535	19.1642304538718	18.0467585646263	18.4333289093437	0.019630429128333	-0.144243437027002
APOA4	21.4861370721052	21.1725020318716	20.6675128243736	20.4165105092009	22.691873071393	20.2527341605749	22.5309575664789	0.377398364212151	-0.0600313122001223
CNDP1	21.4014857353387	19.4320839646574	19.7596814557837	19.9843850034491	22.1368052701869	19.9454749796185	21.2451821195384	0.28272831906329	-0.0674892858594516
MAN1A1	23.539538014303	23.5320079110173	23.8447997270313	23.9123103480988	24.1032367651596	24.918273191463	25.2710258032659	0.0822865571244396	-0.0629316795142569
SHBG	18.7618392041537	18.8910724508543	18.9643401704028	18.9727191402637	20.7519629869806	20.5815987388875	20.9912171788398	0.00124058011578682	-0.136648524083676
SERPINC1	19.0144680653242	19.6403251758165	19.3033604015439	19.76232018017	20.7112067788452	20.8840083551454	20.7043693474063	0.00236176290956255	-0.0959653438986355
APOC3	29.2020991396414	28.5588662563477	29.1520793235741	29.8966475247223	30.1299090975483	30.2262470260119	30.5934698835754	0.0194130684059307	-0.054017123479093
VASN	22.7958919181794	23.4501013409501	22.6773802800998	24.6542135151383	24.9525360959433	24.3938622198835	25.1241056791996	0.0440372387780348	-0.0855435920555044
GPX3	17.8871028754491	18.1251255452565	18.3654399932556	18.4499242961847	18.7512047172785	19.6126139720251	20.3900532227254	0.0915969902887811	-0.105236270303959
HPR	15.5020951999631	16.3120336613838	15.4885967712776	16.1346351240664	18.1841043185161	15.9113242163122	17.1702800302311	0.194665156328078	-0.107698884048091
GAPDH	15.9835320191323	15.9962237200646	16.060704953569	15.2468301001387	16.6083198491567	18.020856585548	17.2890608178244	0.0484942597025729	-0.129363090459327
PRDX2	17.9116046144376	18.2707657485513	18.3549450896693	18.7520258541516	19.607155214871	20.1713949782206	20.5431661162358	0.00732691279613216	-0.134111578826374
LUM	25.784925869938	24.3300810545113	24.5459746817971	25.4318526965345	25.8554743856489	26.389744979464	26.3432771925955	0.0360922753580894	-0.0660888623098316
HGFAC	17.558240445474	16.1286096417182	16.5282130085525	16.2358951683879	17.7626733647686	17.2494086181161	18.6249399047939	0.0665508444872772	-0.105976631132958
Map3k11	16.5727975644897	16.6486696203904	16.6479932170911	15.847404698258	18.1276363994327	16.5399303849363	18.2218838680532	0.14729718125998	-0.101753829006809
APOA1	16.6128291106059	16.7609172696807	15.9448387283023	16.0035465062667	19.8665699216351	19.3718667389359	20.1731700070624	0.00018500389810905	-0.278210432933065
APOC2	15.2143512211293	17.0472326039221	16.5687655337065	15.8165141361715	17.159073572851	17.1415390084938	19.9822886213733	0.165076595711698	-0.162954952585531
ODF3L1	20.052748524315	19.9933100769175	20.2541104528801	20.361322185907	22.3706947354484	22.3689670349397	20.5972038687624	0.109072493410481	-0.11105466828428
Coro1a	19.3293021929945	18.9009843533103	19.6216803890436	18.888697049614	21.8208132277517	19.6617578904378	21.048775325359	0.1101467732614	-0.11962583374376
PNP	15.880834581663	15.6853797712584	15.776430219819	15.46122997217	18.3451797633814	15.9984285376833	17.451729020849	0.147249930877469	-0.137006164192444
SOD3	17.0211411087	18.1647735097021	19.107029097172	18.3196621324029	20.2985975918267	20.2625608375217	19.6627349226615	0.0142533360413503	-0.145153449876001
ATP2A3	20.33446882726	22.028947607704	21.5914879798984	21.1464446017942	24.1418890958517	21.6371710271603	23.1088097400709	0.129451970200787	-0.110105465747176
CDH5	15.3880750774474	16.6560568988833	15.028249063317	15.2265887922613	18.516437712537	15.4237379833987	17.9688357450779	0.202958273896988	-0.151814205261955
ALB	24.8188577088335	25.6053956607873	25.0607064731163	23.8118751434457	27.4032796677691	26.9756187862523	26.4718097609878	0.00604928710954003	-0.118550176738226
TPI1	17.4892915544839	18.9455903815134	19.0021339189047	18.426405876603	21.5422718616939	18.7096741512857	21.2224798298044	0.138944220870643	-0.150163757612894
Cfl1	18.8530299957981	19.8340915141831	18.7934677406928	18.8746994442614	21.7115464992625	19.5754095666322	21.6930950121988	0.101891266492206	-0.137204339075345
LCP1	18.6855845227293	19.1040184978505	19.2309217103084	19.1620445423187	20.8556210045339	20.9897139989428	21.1066487020625	6.72310458255698e-05	-0.139828395373022
Thbs4	17.7548313284277	16.8012168660476	18.0649953797525	18.4196128223829	19.801059456604	19.7143849910684	20.4193868850464	0.00346496057696479	-0.169787261319296
SERPINA7	17.7991068523431	16.9997052985158	17.3648944904237	16.5528993871588	20.150068078188	17.2289404578353	17.2011770043082	0.410562701954902	-0.0827560159064943
ALDOA	18.2941920692424	18.5558584549667	18.3990037574834	18.4140036563653	22.0073519647888	19.6932174995026	21.420195058414	0.0626083710454675	-0.192210890384111
CAVIN2	19.2232888970059	19.163664781558	18.6987988009137	18.3657053770167	21.8311887459385	19.2229460870711	21.397976086246	0.128940864761971	-0.142239059446347
LGALS3BP	23.335824852848	24.2883612466696	23.9283438420791	23.4053401442686	26.5440517783771	24.1175927612787	25.9992850001816	0.121934122023026	-0.106241415136682
FLNA	17.2365214740116	19.248810020352	19.5888882388143	17.4945175003214	22.4935636660203	20.1541244362767	22.0915187854263	0.0241575854257866	-0.230584362138501
ZYX	19.6398608593013	20.9164867383034	20.8163390771098	20.609405593131	24.1807011560541	20.9199602670127	23.0581633664173	0.135728570430179	-0.148629150256084
AHSG	16.4239199702203	17.2519574378878	16.5377921283934	16.1481542940089	19.4986152550449	16.7223305466465	18.8826730564428	0.161370127254943	-0.146831031686088
CSRP1	20.1395543394001	20.5184234661149	20.1873351471858	20.0851724107033	22.4532863097461	20.4162619618862	22.764199963349	0.152800864293001	-0.112792076915636
VCL	14.5525688008488	16.0327320449713	14.7519981237995	14.7372593770572	17.5200105491898	16.4309242751002	17.4629187538444	0.00867053820887276	-0.190440511437959
MYH9	20.5463994454122	18.0743246818256	18.7941100107348	18.2827713550567	22.1491351936447	20.6949422074275	17.6628336229433	0.455554271904059	-0.0918897690731984
GP1BA	14.5140845090415	15.0340483723181	14.0967348263083	15.3956679716518	17.2785968964137	17.4017557422134	17.8814376964608	0.000570343488372342	-0.247346105038158
APOC1	16.6953640890129	18.823394614548	16.7849537317784	20.1733464478584	22.1302715502142	22.0271061088976	20.8039047053277	0.0175651757076358	-0.257093199469144
PGK1	14.5525688008488	14.6753031462287	14.5378232808913	15.0516997982125	18.0406393379877	17.0646969136646	17.8066906646986	0.0042354543324866	-0.262390293950965
HSPA8	15.9872201568969	16.1534990812199	14.1260669076518	14.5610075531484	15.191649869665	17.1638729469853	19.1301291598346	0.22067824858986	-0.174477260491953
PPIA	18.1777843423857	16.0043183936467	17.7409149505995	16.5047074810959	20.3749658673777	19.7154141479901	17.3694613822386	0.138374205732869	-0.163010523212043
ACTB	0	0	0	0	17.2699359604843	16.2827180229367	18.1351816468975	0.00096334795526366	-Inf
THBS1	0	0	0	0	18.1670813666064	15.8710592647998	17.6123304610453	0.00161008920765218	-Inf
TLN1	0	0	0	0	19.1273006845919	15.6222872391413	17.1317883552201	0.00342732280065573	-Inf
PDLIM1	0	0	0	0	18.940492487811	16.0150574768179	18.6940818143399	0.00273276443729547	-Inf
Ywhaz	0	0	0	0	18.5824068916447	16.2312348484416	18.6914654296859	0.00201857679312885	-Inf
B4GAT1	0	0	0	0	17.6235228469673	16.649801153881	17.8917922350851	0.000470534374438475	-Inf
IGKC	0	0	0	0	0	0	0	NA	NA
Fgb	0	0	0	0	0	0	0	NA	NA
Sfn	0	0	0	0	0	0	0	NA	NA
ACTN1	0	0	0	0	0	0	0	NA	NA
S100A4	0	0	0	0	0	0	0	NA	NA
PROC	0	0	0	0	0	0	0	NA	NA
TF	0	0	0	0	0	0	0	NA	NA
LIMS1	0	0	0	0	0	0	0	NA	NA
TUBB	0	0	0	0	0	0	0	NA	NA
UBA1	NA	NA	NA	NA	NA	NA	NA	1	1
TKT	NA	NA	NA	NA	NA	NA	NA	1	1
ACLY	NA	NA	NA	NA	NA	NA	NA	1	1
Sh3bgrl3	NA	NA	NA	NA	NA	NA	NA	1	1
Eef1a2	NA	NA	NA	NA	NA	NA	NA	1	1
APOC4	NA	NA	NA	NA	NA	NA	NA	1	1
ICOSLG	NA	NA	NA	NA	NA	NA	NA	1	1
ENO1	NA	NA	NA	NA	NA	NA	NA	1	1
Hba	NA	NA	NA	NA	NA	NA	NA	1	1
FCN2	NA	NA	NA	NA	NA	NA	NA	1	1
ITGA2B	NA	NA	NA	NA	NA	NA	NA	1	1
Apoa1	NA	NA	NA	NA	NA	NA	NA	1	1
H1-3	NA	NA	NA	NA	NA	NA	NA	1	1
ITGB3	NA	NA	NA	NA	NA	NA	NA	1	1
TPM3	NA	NA	NA	NA	NA	NA	NA	1	1
FERMT3	NA	NA	NA	NA	NA	NA	NA	1	1
TAGLN2	NA	NA	NA	NA	NA	NA	NA	1	1
SLC4A1	NA	NA	NA	NA	NA	NA	NA	1	1
STOM	NA	NA	NA	NA	NA	NA	NA	1	1
Ilk	NA	NA	NA	NA	NA	NA	NA	1	1
Comp	NA	NA	NA	NA	NA	NA	NA	1	1
Serpinf1	NA	NA	NA	NA	NA	NA	NA	1	1
CLIC1	NA	NA	NA	NA	NA	NA	NA	1	1
Gsn	NA	NA	NA	NA	NA	NA	NA	1	1
CAP1	NA	NA	NA	NA	NA	NA	NA	1	1
PDIA3	NA	NA	NA	NA	NA	NA	NA	1	1
PRDX1	NA	NA	NA	NA	NA	NA	NA	1	1
MYL12B	NA	NA	NA	NA	NA	NA	NA	1	1
PKM	NA	NA	NA	NA	NA	NA	NA	1	1
CORO1C	NA	NA	NA	NA	NA	NA	NA	1	1
UBAP2	NA	NA	NA	NA	NA	NA	NA	1	1
IGHA1	NA	NA	NA	NA	NA	NA	NA	1	1
MYL6	NA	NA	NA	NA	NA	NA	NA	1	1
CCT3	NA	NA	NA	NA	NA	NA	NA	1	1
Ehd4	NA	NA	NA	NA	NA	NA	NA	1	1
RPS23	NA	NA	NA	NA	NA	NA	NA	1	1
SERPINA11	NA	NA	NA	NA	NA	NA	NA	1	1
