# Supplementary material for: Multi-Omics Profiling Identifies Pathways Associated With CD8+ T-Cell Activation in Severe Aplastic Anemia
Source: Front Genet. 2022 Jan 4;12:790990. doi: 10.3389/fgene.2021.790990 (PMC8764265; doi:10.3389/fgene.2021.790990)
Supplement: Supplementary file 5 [file DataSheet2.csv]

	FC	log2(FC)	raw.pval	-log10(p)
4-Dodecylbenzenesulfonic acid	6.9064	2.7879	1.1604e-06	5.9354
Levulinic acid	2.7114	1.439	2.5013e-06	5.6018
Myristyl sulfate	210.97	7.7209	1.7612e-05	4.7542
Boldenone undecylenate	208.48	7.7038	1.7612e-05	4.7542
Voriconazole	12751	13.638	3.0996e-05	4.5087
Lidocaine	3.6577	1.8709	5.2786e-05	4.2775
Prostaglandin A2	66.849	6.0628	8.7314e-05	4.0589
(15Z)-9,12,13-Trihydroxy-15-octadecenoic acid	0.29238	-1.7741	0.00011122	3.9538
Norlidocaine	105.92	6.7268	0.00027569	3.5596
Lidocaine N-oxide	95.114	6.5716	0.00027569	3.5596
Carbaprostacyclin	17.509	4.13	0.00027569	3.5596
4-Hydroxycoumarin	2.1531	1.1064	0.00051551	3.2878
Resmethrin	47.972	5.5841	0.0011149	2.9528
Metronidazole-OH	198.27	7.6314	0.0013383	2.8734
4-{[(7-Isopropyl-1,4a-dimethyl-1,2,3,4,4a,9,10,10a-octahydrophenanthren-1-yl)methyl]amino}-4-oxobut-2-enoic acid	80.538	6.3316	0.0016	2.7959
Oleoyl-L-α-lysophosphatidic acid	0.018458	-5.7596	0.0016	2.7959
Isoquinoline	0.085103	-3.5547	0.0019061	2.7199
DL-Lysine	2.0908	1.0641	0.0019061	2.7199
Omeprazole sulphone	595.8	9.2187	0.0031534	2.5012
Theophylline	0.20606	-2.2789	0.0031534	2.5012
4-Methoxycinnamaldehyde	4.1378	2.0488	0.0031534	2.5012
Decanoylcarnitine	0.37565	-1.4125	0.0031534	2.5012
Arachidonoyl amide	0.073528	-3.7656	0.0037044	2.4313
4-Hydroxy-2-methylbenzoic acid	0.11553	-3.1137	0.0037044	2.4313
Cefoperazone	680.75	9.411	0.0050625	2.2956
Dodecyl sulfate	35.163	5.136	0.0058902	2.2299
Cilastatin	85.947	6.4254	0.0068331	2.1654
16,16-Dimethyl prostaglandin A1	16.274	4.0245	0.0068331	2.1654
Cholic acid	2.5212	1.3341	0.0079031	2.1022
Decanoic acid	0.43908	-1.1874	0.0079031	2.1022
Cortisol	2.0057	1.0041	0.0091146	2.0403
Sedanolide	0.46994	-1.0895	0.010482	1.9796
Cyclamic acid	0.17388	-2.5238	0.012021	1.9201
Paraxanthine	0.08997	-3.4744	0.013749	1.8617
1-(2-Furylmethyl)-5-oxopyrrolidine-3-carboxylic acid	0.061928	-4.0133	0.017844	1.7485
Bis(2-ethylhexyl) phthalate	0.41728	-1.2609	0.017844	1.7485
Histamine	0.42125	-1.2472	0.017844	1.7485
2,2'-Methylenebis(4-methyl-6-tert-butylphenol)	2.2937	1.1976	0.017844	1.7485
Docosahexaenoic acid ethyl ester	0.49587	-1.012	0.017844	1.7485
Metronidazole	135.83	7.0857	0.02025	1.6936
1,7-Dimethyluric acid	0.14929	-2.7438	0.02025	1.6936
2-Arachidonoyl glycerol	2.8974	1.5348	0.02025	1.6936
Progesterone	7.2487	2.8577	0.025885	1.587
N-Phenylacetylglutamine	2.1085	1.0762	0.025885	1.587
Testosterone isocaproate	5.9682	2.5773	0.029159	1.5352
Xanthine	0.46647	-1.1001	0.029159	1.5352
Glycyl-L-leucine	0.10428	-3.2614	0.036742	1.4348
5-Hydroxyindole-3-acetic acid	0.33168	-1.5921	0.036742	1.4348
Clindamycin	0.0016876	-9.2108	0.045875	1.3384
Hippuric acid	0.18683	-2.4202	0.045875	1.3384
N-Isovalerylglycine	0.2045	-2.2898	0.05109	1.2917
Salicylic acid	2.2117	1.1452	0.056773	1.2459
2-Hydroxyhippuric acid	0.1988	-2.3306	0.076919	1.114
Asiatic acid	2.7747	1.4723	0.076919	1.114
α-Cyano-3-hydroxycinnamic acid	124.92	6.9649	0.084761	1.0718
Hexanoic acid	0.37944	-1.3981	0.084761	1.0718
N-({(2R,4S,5R)-5-[1-Methyl-3-(2-naphthyl)-1H-pyrazol-5-yl]-1-azabicyclo[2.2.2]oct-2-yl}methyl)methanesulfonamide	22.936	4.5196	0.093216	1.0305
2,2-Dimethylglutaric acid	0.090916	-3.4593	0.093216	1.0305
